# Supplementary material for: A novel small molecule screening assay using normal human chondrocytes toward osteoarthritis drug discovery
Source: PLoS One. 2024 Nov 1;19(11):e0308647. doi: 10.1371/journal.pone.0308647 (PMC11530018; doi:10.1371/journal.pone.0308647)
Supplement: S1 File — (XLSX) [file pone.0308647.s005.xlsx]

## Sheet: LOPAC_results
Name	%Inhib.	%Live	LOPAC Description	Class	Action	Selectivity
Suramin sodium salt	100	92.9941	P2X and P2Y receptor antagonist; antiparasitic; anti-tumor agent	P2 Receptor	Antagonist	P2X, P2Y
Gossypol	100	64.3471	Natural product from cotton seeds with a variety of cell biological activities. Proapoptotic, antimalarial, PKC inhibition.	Apoptosis	Inducer
Mitoxantrone	100	57.8512	DNA synthesis inhibitor	DNA Metabolism	Inhibitor
Thapsigargin	100	30.5704	Potent, cell-permeable, IP3-independent intracellular calcium releaser	Intracellular Calcium	Releaser
BBMP	100	19.6088	Mitochondrial permeability transition pore (PTP) inhibitor. PTP inhibitors and mitochondrial depolarization are potential therapeutics for neurodegenerative diseases.	Cell Stress	Inhibitor	PTP
Bay 11-7085	100	19.0268	Inhibits cytokine induced IkB (Inhibitor of NFkB) phosphorylation	Cell Cycle	Inhibitor	IkB-alpha
Bay 11-7082	100	13.6769	Inhibitor of cytokine-induced IKB-alpha phosphorylation	Phosphorylation	Inhibitor	IKB-alpha
Calcimycin	97.6389	95.972	Ca2+ ionophore used to potentiate responses to NMDA, but not quisqualate glutamate receptors	Intracellular Calcium		Ca2+
Emetine dihydrochloride hydrate	93.9667	84.0045	Apoptosis inducer; RNA-Protein translation inhibitor	Apoptosis	Activator
NF 023	90.9282	100	Potent, selective P2X1 receptor antagonist	P2 Receptor	Antagonist	P2X1
Stattic	89.6206	22.671	Irreversible STAT3 activation inhibitor.	Gene Regulation	Inhibitor	STAT3
Ouabain	86.2221	77.2539	Blocks movement of the H5 and H6 transmembrane domains of Na+-K+ ATPases	Ion Pump	Inhibitor	Na+/K+ ATPase
Cantharidic Acid	85.6471	81.0382	Protein phosphatase 1 (PP1) and 2A (PP2A) inhibitor	Phosphorylation	Inhibitor	PP1 / PP2A
1-(4-Hydroxybenzyl)imidazole-2-thiol	84.9996	100	Dopamine beta-hydroxylase inhibitor	Dopamine	Inhibitor	Dopamine beta-hydroxylase
CGP-74514A hydrochloride	82.64	89.5089	Cdk1 inhibitor	Phosphorylation	Inhibitor	Cdk1
Kenpaullone	81.4813	86.2604	Potent inhibitor of CDK1/cyclin B, CDK2/cyclin A, CDK2/cyclin E, and CDK5/p25	Phosphorylation	Inhibitor	CDK1, CDK2, CDK5
Reactive Blue 2	81.4775	98.0999	P2Y receptor antagonist; most potent antagonist for ATP-activated channels	P2 Receptor	Antagonist	P2Y
MK-886	81.4304	65.609	Potent and specific inhibitor of leukotriene biosynthesis	Leukotriene	Inhibitor
MK-933	80.9131	84.8445	Positive allosteric modulator of alpha7 neuronal nicotinic acetylcholine receptor; also modulates glutamate-GABA-activated chloride channels	Cholinergic	Modulator	alpha7 nACh
TBBz	80.001	100	Cell-permeable casein kinase 2 (CK2) inhibitor.	Phosphorylation	Inhibitor	CK2
Aurothioglucose	78.1354	81.4533	Potent PKC iota - Par6 interaction inhibitor; Disrupts a rac1 signaling pathway required for growth of a cancer cell line.	Phosphorylation	Inhibitor	rac1
Idarubicin	77.9478	89.4054	Antineoplastic	DNA Metabolism	Inhibitor
Cantharidin	77.9362	78.7874	Protein phosphatase 2A inhibitor	Phosphorylation	Inhibitor	PP2A
ZM 39923 hydrochloride	77.6887	19.1778	Janus kinase 3 (JNK-3) inhibitor.	Phosphorylation	Inhibitor	JNK-3
BIO	76.5039	64.8233	Potent, selective, reversible, and ATP-competitive glycogen synthase kinase 3alpha/beta (GSK-3alpha/beta) inhibitor.	Phosphorylation	Inhibitor	GSK-3alpha/beta
Niclosamide	75.7772	87.2182	Protonophoric anthelmintic; uncouples oxidative phosphorylation	Antibiotic		Protonophore
JFD00244	75.2111	87.1535	A SIRT (sirtuin, human silent information regulator) inhibitor.	Gene Regulation	Inhibitor	SIRT
ARP 101	72.4151	100	A matrix metalloproteinase 2 (MMP-2) selective inhibitor.	ECM	Inhibitor	MMP-2
SB 204741	70.7307	98.0014	5-HT2B serontonin receptor antagonist.	Serotonin	Antagonist	5-HT2B
1,3,5-tris(4-hydroxyphenyl)-4-propyl-1H-pyrazole	70.3126	75.8128	Specific estrogen receptor alpha (ERalpha) agonist	Hormone	Agonist	ER-alpha
Vincristine sulfate	69.138	100	Inhibitor of microtubule assembly	Cytoskeleton and ECM	Inhibitor	Tubulin
SR-95531	68.0275	62.2806	Specific GABA-A receptor antagonist; does not affect GABA-transaminase or glutamate-decarboxylase activities.	GABA	Antagonist	GABA-A
Parthenolide	67.9868	17.7885	Inhibits serotonin release from platelets; inhibits production of leukotriene B4 and thromboxane B2	Serotonin	Inhibitor
CP55940	66.5557	27.4344	Cannabinoid receptor agonist	Cannabinoid	Agonist
Brefeldin A from Penicillium brefeldianum	65.8555	84.2351	Fungal metabolite that disrupts the structure and function of the Golgi apparatus	Cytoskeleton and ECM	Inhibitor	Golgi apparatus
CK2 Inhibitor 2	63.1068	100	High affinity, selective, ATP-competitive casein kinase 2 (CK2) inhibitor.	Phosphorylation	Inhibitor	CK2
GW5074	61.6217	45.9149	cRaf1 kinase inhibitor	Phosphorylation	Inhibitor	Raf1 kinase
Z-L-Phe chloromethyl ketone	60.728	75.0245	Bovine chymotrypsin A-gamma inhibitor	Biochemistry	Inhibitor	Chymotrypsin A-gamma
L-741,626	59.6232	100	Selective D2 dopamine receptor antagonist	Dopamine	Antagonist	D2
SU 6656	57.195	95.7637	Selective Src family kinase inhibitor.	Phosphorylation	Inhibitor	Src family kinase
m-Iodobenzylguanidine hemisulfate	56.8776	95.9773	Antitumor agent which inhibits ADP ribosylation; induces changes in the mitochondrial membrane potential, activation of caspase-3 and DNA fragmentation	Apoptosis	Activator
CCG-2046	56.7235	85.9247	One of the first small molecule inhibitors of the RGS4 (Regulator of G-protein signaling) proteins.	G-proteins	Inhibitor	RGS4
Dihydroouabain	55.8098	84.6123	Sodium-potassium pump inhibitor	Ion Pump	Inhibitor	Na+/K+ Pump
L-162,313	52.8363	72.1769	Non-peptide AT1 angiotensin II receptor agonist	Neurotransmission	Agonist	AT1
Indirubin-3'-oxime	52.2729	100	Cyclin-dependent kinase inhibitor; ATP competitive; antiproliferative	Phosphorylation	Inhibitor	CDK
TTNPB	51.8534	63.1427	Selective and highly potent retinoic acid analog with affinity for retinoic acid receptors (RAR) alpha, beta, and gamma	Transcription	Ligand	RAR-alpha, beta, gamma
Aurintricarboxylic acid	51.6322	87.559	DNA topoisomerase II inhibitor	Apoptosis	Inhibitor	TopoII
SB 202190	51.0343	100	Highly selective, potent and cell permeable p38 MAP kinase inhibitor.	Phosphorylation	Inhibitor	p38 MAPK
Haloperidol	50.3451	100	Dopamine receptor antagonist; antipsychotic	Dopamine	Antagonist	D2/D1
Actinonin	49.5723	100	Leucine aminopeptidase inhibitor	Biochemistry	Inhibitor	Leucine aminopeptidase
L-701,324	49.4363	100	Selective antagonist at the glycine site of the NMDA glutamate receptor	Glutamate	Antagonist	NMDA-Glycine
Pifithrin-mu	48.2154	35.6037	Anti-apoptotic; inhibits p53 binding to mitochodria as well as Bcl-xL and Bcl-2 proteins. Does not affect transcriptional functions of p53.	Apoptosis	Inhibitor	p53 binding
GW7647	47.129	100	Potent agonist of peroxisome proliferator-activated alpha (PPAR-alpha)	Transcription	Agonist	PPAR-alpha
Isoliquiritigenin	45.5088	56.7159	Soluble guanylyl cyclase activator and aldose reductase inhibitor	Cyclic Nucleotides	Activator	Guanylyl cyclase
Quercetin dihydrate	45.2276	73.0462	Mitochondrial ATPase and phosphodiesterase (PDE) inhibitor; inhibits PI3-K activity	Cyclic Nucleotides	Inhibitor	PDE
Phorbol 12-myristate 13-acetate	45.0486	100	Activates protein kinase C in vivo and in vitro; strong NO promoter; promotes expression of iNOS in cultured hepatocytes;T lymphocyte activator	Phosphorylation	Activator	PKC
Benzamil hydrochloride	43.2303	100	Selective and potent blocker of Na+/H+ and Na+/Ca2+ channels	Ion Pump	Blocker	Na+/H+, Na+/Ca2+ Pump
IRAK-1/4 Inhibitor I	43.16	100	A novel benzimidazole that is a potent inhibitor of interleukin-1 receptor-associated kinases 1/4 (IRAK 1/4).	Phosphorylation	Inhibitor	IRAK-1/4
Cambinol	42.8438	100	Sirtuin (Human Silent Information Regulator) Type 1/2 Inhibitor.	Gene Regulation	Inhibitor	SIRT1/2
Phloretin	42.5455	77.618	Blocks L-type Ca2+ channels	Ca2+ Channel	Blocker	L-Type
SR 2640	42.4881	91.0372	Subtype specific CysLT1 leukotriene receptor antagonist.	Leukotriene	Antagonist	CysLT1
GW2974	41.6455	100	Dual EGFR and ErbB-2 receptor tyrosine kinase inhibitor	Phosphorylation	Inhibitor	EGFR / ErbB-2
Chlorothiazide	41.6099	100	Carbonic anhydrase inhibitor; diuretic; antihypertensive	Biochemistry	Inhibitor	Carbonic anhydrase
rac-2-Ethoxy-3-hexadecanamido-1-propylphosphocholine	41.4914	97.4192	Protein kinase C (PKC) inhibitor	Phosphorylation	Inhibitor	PKC
SB-366791	40.2335	100	Vanilloid receptor-1 (VR1) antagonist	Vanilloid	Antagonist	VR1
Spironolactone	40.0141	87.0731	Competitive antagonist of the cytoplasmic aldosterone receptor; diuretic	Hormone	Antagonist	Mineralocorticoid
MDL 105,519	39.9405	100	High affinity NMDA glutamate receptor antagonist at the glycine site	Glutamate	Antagonist	NMDA-Glycine
Meclofenamic acid sodium	39.5788	100	Cyclooxygenase and 5-Lipoxygenase inhibitor	Prostaglandin	Inhibitor	COX / 5-Lipoxygenase
R(-)-N-Allylnorapomorphine hydrobromide	39.556	100	Dopamine receptor agonist	Dopamine	Agonist
N-Oleoyldopamine	39.263	100	Endogenous vanilloid; weak CB1 cannabinoid receptor ligand.	Neurotransmission	Ligand	CB1
Tyrphostin AG 879	38.5858	90.4774	Tyrosine kinase nerve growth factor receptor (TrkA) inhibitor; inhibits 140 trk protooncogene and HER-2	Phosphorylation	Inhibitor	TrkA
TBB	38.4831	100	Highly selective, ATP/GTP-competitive inhibitor of casein kinase 2 (CK2).	Phosphorylation	Inhibitor	Casein kinase 2
AS 604850	38.4822	100	selective PI3Kgamma inhibitor	Phosphorylation	Inhibitor	PI3Kgamma
Gallamine triethiodide	37.7423	100	M2 muscarinic acetylcholine receptor antagonist; muscle relaxant	Cholinergic	Antagonist	M2
LFM-A13	37.2337	100	Potent and selective inhibitor of Bruton's tyrosine kinase (BTK)	Phosphorylation	Inhibitor	BTK
Spiperone hydrochloride	36.9559	100	Selective D2 dopamine receptor antagonist.	Dopamine	Antagonist	D2
Iofetamine hydrochloride	36.8881	79.9571	Reference standard; radio-iodinated iofetamine is used to image brain blood flow	Neurotransmission	Analog
L-745,870 hydrochloride	36.8377	93.8239	Selective D4 dopamine receptor antagonist	Dopamine	Antagonist	D4
Tyrphostin A9	36.8152	100	Selective PDGF tyrosine kinase receptor inhibitor	Phosphorylation	Inhibitor	PDGFR
YM 976	36.7671	100	Phosphodiesterase type IV (PDE4) inhibitor. Exhibits anti-inflammatory activity without emesis.	Cyclic nucleotides	Inhibitor	PDE 4
Raloxifene hydrochloride	36.5113	96.2875	Estrogen receptor modulator; anti-estrogenic drug	Hormone	Modulator	ER
R(-)-Propylnorapomorphine hydrochloride	35.8757	100	Highly potent and selective D2 dopamine receptor agonist	Dopamine	Agonist	D2
Meloxicam sodium	35.1631	92.9979	Non-steroidal anti-inflammatory drug (NSAID) that shows 300-fold selectivity for cyclooxygenase-2 (COX-2) vs. cyclooxygenase-1 (COX-1).	Prostaglandin	Inhibitor	COX-2
IC 261	34.727	100	Casein kinase-1 (CK-1delta/epsilon) inhibitor.	Phosphorylation	Inhibitor	CK-1delta/epsilon
Fiduxosin hydrochloride	34.4176	100	alpha1-Adrenoceptor antagonist	Adrenoceptor	Antagonist	alpha1
L-750,667 trihydrochloride	34.4035	100	Selective D4 dopamine receptor antagonist	Dopamine	Antagonist	D4
1,10-Phenanthroline monohydrate	33.9818	100	Metalloprotease inhibitor; chelates iron, zinc and other divalent metals	Biochemistry	Inhibitor	Metalloprotease
Apigenin	33.9518	100	Arrests cell cycle at G2/M phase	Cell Cycle	Inhibitor
Pregnenolone sulfate sodium	33.8224	94.2156	Neurosteroid that antagonizes the GABA-A receptor chloride channels	GABA	Antagonist	GABA-A
Doxycycline hydrochloride	33.7306	84.8634	6-deoxytetracycline antibiotic; interferes with protein synthesis	Antibiotic		Protein synthesis
K114	33.6224	97.5502	A fluorescent, amyloid-specific dye, an analogue of Congo Red and BSB that recognizes amyloid lesions and allows the quantitative monitoring of the formation of amyloid fibrils assembled from the Aß peptide, a-synuclein, and tau.	Neurotransmission	Amyloid probe
GR 46611	33.0375	100	5-HT1D serotonin receptor agonist.	Serotonin	Agonist	5-HT1D
U-73343	33.0144	100	Inactive analog of U73122 (Rack 16, Well D06)	G-protein		PLC
(+)-Catechin Hydrate	32.5363	96.5064	Antioxidant; free radical scavenger	Cell Stress	Inhibitor	Antioxidant
Tyrphostin AG 527	32.2306	100	Protein tyrosine kinase inhibitor	Phosphorylation	Inhibitor	EGFR
SU 5416	32.0008	94.7973	Potent and selective VEGFR PTK inhibitor; inhibits VEGF-induced angiogenesis	Phosphorylation	Inhibitor	VEGFR PTK
Mibefradil dihydrochloride	31.8819	94.0901	T-type Ca2+ channel blocker	Ca2+ Channel	Blocker	T-type
LY-367,265	31.5404	100	Inhibits serotonin reuptake; 5-HT2A serotonin receptor antagonist	Serotonin	Antagonist	Reuptake
IB-MECA	31.4598	93.5582	Selective A3 adenosine receptor agonist	Adenosine	Agonist	A3
8-Cyclopentyl-1,3-dipropylxanthine	31.3868	100	Selective A1 adenosine receptor antagonist	Adenosine	Antagonist	A1
GW405833 hydrochloride	31.2913	100	Selective cannabanoid CB2 receptor agonist; analgesic.	Cannabanoid	Agonist	CB2
Calmidazolium chloride	31.1554	100	Potent inhibitor of calmodulin activation of phosphodiesterase; strongly inhibits calmodulin-dependent Ca2+-ATPase	Intracellular Calcium	Inhibitor	Ca2+ATPase
GW1929	30.8458	100	High affinity peroxisome proliferator-activated gamma (PPAR-gamma) agonist	Transcription	Agonist	PPAR-gamma
Capsazepine	30.7969	100	Synthetic analog of capsaicin that acts as a specific vanilloid receptor antagonist	Vanilloid	Agonist
(-)-Isoproterenol hydrochloride	30.7591	97.8481	beta-Adrenoceptor agonist; increases cytosolic cAMP	Adrenoceptor	Agonist	beta
Tyrphostin AG 537	30.6468	100	EGFR protein tyrosine kinase inhibitor	Phosphorylation	Inhibitor	EGFR
10058-F4	30.5879	100	Inhibits c-Myc-Max interaction and prevents transactivation of c-Myc target gene expression.	Apoptosis	Inhibitor	c-Myc
WIN 62,577	30.533	100	NK1 tachykinin receptor antagonist	Tachykinin	Antagonist	NK1
Chloro-IB-MECA	30.115	100	A3 adenosine receptor agonist	Adenosine	Agonist	A3
N-(2-[4-(4-Chlorophenyl)piperazin-1-yl]ethyl)-3-methoxybenzamide	30.0161	100	Selective D4 dopamine receptor agonist	Dopamine	Agonist	D4
Ceftriaxone sodium	29.9563	100	Third generation cephalosporin antibiotic; interferes with cell wall synthesis	Antibiotic		Cell wall synthesis
5-Nitro-2-(3-phenylpropylamino)benzoic acid	29.8284	100	Potent Cl- channel blocker	Cl- Channel	Blocker
Diphenyleneiodonium chloride	29.8033	98.7506	Endothelial nitric oxide synthase inhibitor	Nitric Oxide	Inhibitor	eNOS
ST-148	29.6847	68.747	D2 dopamine receptor antagonist	Dopamine	Antagonist	D2
Myricetin	29.5522	90.9741	Casein Kinase II inhibitor	Phosphorylation	Inhibitor	Casein Kinase II
Rutaecarpine	29.2098	100	Delayed rectifier K+ channel blocker; inhibits platelet aggregation; vasoldilator	K+ Channel	Blocker
BP 897	29.1899	92.3939	Partially selective D3 dopamine receptor agonist	Dopamine	Agonist	D3
Quipazine, 6-nitro-, maleate	29.1299	73.051	Potent and selective serotonin reuptake inhibitor	Serotonin	Inhibitor	Reuptake
SCH-202676 hydrobromide	29.1094	99.0944	Allosteric agonist and antagonist of G protein coupled receptors (GPCRs)	G protein	Modulator	GPCR
(S)-(+)-Camptothecin	29.0677	100	DNA topoisomerase I inhibitor	Apoptosis	Inhibitor	TopoI
Iodoacetamide	28.9014	100	Alkylating reagent for cysteine and histidine residues in proteins; irreversible protein inhibitor	Biochemistry	Inhibitor
SKF 83959 hydrobromide	28.7439	100	Atypical D1 dopamine receptor agonist; displays antagonist activity in vitro and agonist activity in vivo	Dopamine	Agonist	D1
R-(-)-Desmethyldeprenyl hydrochloride	28.7147	100	MAO-B inhibitor; metabolite of L-deprenyl	Neurotransmission	Inhibitor	MAO-B
Dihydroergocristine methanesulfonate	28.6486	100	Ergot alkaloid; vasoconstrictor; partial agonist at dopaminergic receptors and adrenoceptors; antagonist at serotonergic receptors	Dopamine	Agonist
N-Methyldopamine hydrochloride	28.4382	100	Dopamine receptor agonist	Dopamine	Agonist
Dopamine hydrochloride	28.432	93.0971	Endogenous neurotransmitter	Dopamine	Agonist
R(+)-Butylindazone	28.2816	100	Potent [K+, Cl-]-cotransport inhibitor that shows no side effects on the bumetanimide-sensitive [Na+, K+, Cl-]-cotransport system	Ion Pump	Inhibitor	K+/Cl- transport
Hydrochlorothiazide	28.2356	100	Carbonic anhydrase inhibitor; diuretic	Biochemistry	Inhibitor	Carbonic anhydrase
CCG-4986	28.138	100	One of the first small molecule inhibitors of the RGS4 (Regulator of G-protein Signaling) protein.	G Proteins	Inhibitor	RGS4
NS8593 hydrochloride	28.0047	97.7121	Blocks small conductance Ca2+ activated K+ channels	Ca2+ Channel	Blocker	SK(Ca)
Retinoic acid p-hydroxyanilide	27.6314	100	Vitamin A acid analog with antiproliferative activity in cultured human breast cancer cells	Cell Cycle	Inhibitor
L-165,041	27.5996	100	Peroxisome proliferator-activated receptor (PPAR) gamma agonist.	Lipid Signaling	Agonist	PPAR-gamma
CGP-7930	27.4651	92.8929	Positive allosteric modulator of GABA-B receptors	GABA	Modulator	GABA-B
Morin	27.3957	73.7602	Flavonoid with anti-oxidant properties; oxyradical scavenger	Cell Stress	Inhibitor	Antioxidant
WB-4101 hydrochloride	27.3373	100	alpha1A Adrenoceptor antagonist	Adrenoceptor	Antagonist	alpha1A
Ciproxifan hydrochloride	27.3213	100	H3 histamine receptor antagonist	Histamine	Antagonist	H3
(-)-Epinephrine bitartrate	27.1692	100	Endogenous hormone and neurotransmitter	Adrenoceptor	Agonist
Vinblastine sulfate salt	27.0794	100	Inhibitor of microtubule assembly	Cytoskeleton and ECM	Inhibitor	Tubulin
Ketoconazole	27.0589	100	Potent inhibitor of cytochrome P450c17 enzyme; antifungal agent	Multi-Drug Resistance	Inhibitor	Cytochrome P450c17
Bromoenol lactone	27.0387	100	Calcium-independent phospholipase A2 inhibitor; magnesium-dependent phosphatidate phosphohydrolase inhibitor	Lipid	Inhibitor	PLA2
Fenoldopam bromide	27.0266	100	Peripheral D1 dopamine receptor agonist	Dopamine	Agonist	D1
2',3'-didehydro-3'-deoxythymidine	26.9602	100	Nucleoside analog; inhibits HIV replication in vitro	Immune System	Inhibitor	Reverse Transcriptase
Resveratrol	26.783	90.3877	Prevents apoptosis in K562 cells by inhibiting lipoxygenase and cyclooxygenase activity	Prostaglandin	Inhibitor	COX
Isotharine mesylate	26.7631	100	beta-Adrenoceptor agonist; bronchodilator	Adrenoceptor	Agonist	beta
Indomethacin	26.6412	100	Anti-inflammatory; antipyretic and analgesic; blocks prostaglandin biosynthesis by inhibiting prostaglandin cyclooxygenase	Prostaglandin	Inhibitor	COX
3,4-Dihydroxyphenylacetic acid	26.6138	100	Product of dopamine degradation by MAO and aldehyde dehydrogenase	Dopamine	Metabolite
L-allylglycine	26.6087	100	Glutamic acid decarboxylase inhibitor	Biochemistry	Inhibitor	Glutamic acid decarboxylase
Olvanil	26.534	100	Vanilloid receptor agonist	Neurotransmission	Agonist	Vanilloid receptor
3-(1H-Imidazol-4-yl)propyl di(p-fluorophenyl)methyl ether hydrochloride	26.4714	86.6839	H3 Histamine receptor antagonist	Histamine	Antagonist	H3
Dephostatin	26.4252	100	CD45 protein tyrosine kinase inhibitor	Phosphorylation	Inhibitor	CD45 Tyrosine Kinase
SKF 89626	26.3625	88.8797	D1 dopamine receptor agonist	Dopamine	Agonist	D1
1,4-PBIT dihydrobromide	26.3454	100	Potent inducible nitric oxide synthase (iNOS) inhibitor; endothelial NOS (eNOS) inhibitor	Nitric Oxide	Inhibitor	NOS
Imetit dihydrobromide	26.3403	100	Potent and selective H3 histamine receptor agonist	Histamine	Agonist	H3
Doxepin hydrochloride	26.2892	100	Antidepressant; antipruritic	Adrenoceptor	Inhibitor	Uptake
4-DAMP methiodide	26.2763	98.3966	M3 muscarinic acetylcholine receptor antagonist.	Cholinergic	Antagonist	M3
S-(p-Azidophenacyl)glutathione	26.0854	100	Glyoxalase and glutathione S-transferase inhibitor	Multi-Drug Resistance	Modulator	Glutathione S-transferase
Ro 41-0960	26.0436	100	Specific, reversible, orally-active COMT-inhibitor	Neurotransmission	Inhibitor	COMT
5-azacytidine	26.0099	100	DNA methyltransferase inhibitor	DNA Metabolism	Inhibitor	DNA methyltransferase
JL-18	25.9466	100	Clozapine analog which is 25 fold selective for the D4 dopamine receptor versus the D2 dopamine receptor	Dopamine	Antagonist	D4>D2
AC-55649	25.8497	66.4804	Subtype selective retinoic acid receptor beta2 (RARbeta2) agonist.	Gene Regulation	Agonist	RARbeta2
(±)-Epinephrine hydrochloride	25.7915	100	Adrenoceptor agonist	Adrenoceptor	Agonist
Palmitoyl-DL-Carnitine chloride	25.7604	100	Long-chain acylcarnitine; modulator of PKC activation; intermediate in mitochondrial fatty acid oxidation	Phosphorylation	Modulator	PKC
A-315456	25.7481	100	Selective alpha 1D-adrenoceptor antagonist	Adrenoceptor	Antagonist	alpha1D
5-(N,N-Dimethyl)amiloride hydrochloride	25.7406	100	Selective blocker of Na+/H+ antiport	Ion Pump	Blocker	Na+/H+ Antiporter
JS-K	25.5175	34.1414	Nitric oxide donor; antiproliferative	Nitric Oxide	Donor
R(-)-2,10,11-Trihydroxyaporphine hybrobromide	25.5097	92.5485	D2 dopamine receptor agonist	Dopamine	Agonist	D2
Tetrabenazine	25.4965	89.007	Reversible type 2 vesicular monoamine transporter (VMAT) inhibitor. It depletes dopamine stores.	Neurotransmission	Inhibitor	VMAT
R(+)-IAA-94	25.4919	99.1839	Potent Cl- channel inhibitor	Cl- Channel	Inhibitor
S(-)-Pindolol	25.2416	100	Beta adrenergic receptor antagonist; vasodilator. Non-selective 5-HT1 serotonin receptor ligand.	Adrenergic	Antagonist	beta
SKF 75670 hydrobromide	25.2048	94.9692	Atypical D1 dopamine receptor agonist; displays antagonist activity in vitro and agonist activity in vivo	Dopamine	Agonist	D1
Spermidine trihydrochloride	25.1745	100	Binds to the polyamine modulatory site of the NMDA glutamate receptor	Glutamate	Ligand	NMDA-Polyamine
Flupirtine maleate	25.1617	100	NMDA glutamate receptor antagonist; centrally acting analgesic	Glutamate	Antagonist	NMDA
Glybenclamide	25.0308	100	Antidiabetic agent which blocks pancreatic ATP-dependent K+ channels resulting in an increase in intracellular Ca2+ and consequent insulin secretion	K+ Channel	Blocker	ATP-dependent
Piceatannol	25.0271	89.5722	Non-receptor kinase Syk and Lck inhibitor	Phosphorylation	Inhibitor	Syk / Lck
NNC 55-0396	24.9407	100	Selective T-type calcium channel inhibitor.	Ca2+ Channel	Inhibitor	T-type
MK-912	24.9037	100	Selective alpha2A adrenoreceptor agonist	Adrenoceptor	Agonist	alpha2A
4-Diphenylacetoxy-N-(2-chloroethyl)piperidine hydrochloride	24.7284	100	Irreversible muscarinic acetylcholine receptor antagonist	Cholinergic	Antagonist	Muscarinic
Retinoic acid	24.677	100	Induces caspase-dependent apoptosis	Apoptosis	Activator
Ellipticine	24.6451	100	Cytochrome P450 (CYP1A1)and DNA topoisomerase II inhibitor	Cell Cycle	Inhibitor	CYP1A1 / TopoII
1-(5-Isoquinolinylsulfonyl)-2-methylpiperazine dihydrochloride	24.5962	94.6589	Inhibitor of cyclic nucleotide dependent protein kinase (PKA) and protein kinase C (PKC)	Phosphorylation	Inhibitor	PKA / PKC
6-Fluoronorepinephrine hydrochloride	24.5797	95.7996	alpha Adrenoceptor agonist	Adrenoceptor	Agonist	alpha
Leflunomide	24.5787	100	Immunosuppressive; its metabolite, a malononitrile derivative, inhibits dihydroorotate dehydrogenase (in the de novo pyrimidine synthesis pathway) and several protein tyrosine kinases	Immune System	Inhibitor
Tyrphostin 51	24.5649	37.4272	EGFR tyrosine kinase inhibitor	Phosphorylation	Inhibitor	EGFR
8-Cyclopentyl-1,3-dimethylxanthine	24.5093	100	Selective A1 adenosine receptor antagonist	Adenosine	Antagonist	A1
N-Methyl-beta-carboline-3-carboxamide	24.4323	100	GABA-A receptor antagonist	GABA	Antagonist	GABA-A
Sulfaphenazole	24.4037	94.7119	Antibacterial; inhibitor of cytochrome P4502C enzymes	Multi-Drug Resistance	Inhibitor	Cytochrome P4502C
MG 624	24.3907	85.283	Nicotinic acetylcholine receptor antagonist; selectively inhibits alpha-bungarotoxin sensitive receptors that contain the alpha7 subunit	Cholinergic	Antagonist	Nicotinic
SNC80	24.1194	100	delta Opioid receptor agonist	Opioid	Agonist	delta
1-Phenyl-3-(2-thiazolyl)-2-thiourea	24.0921	100	Dopamine beta-hydroxylase inhibitor	Dopamine	Inhibitor	beta-Hydroxylase
13-cis-retinoic acid	24.087	91.6138	Anti-inflammatory and antitumor actions mediated through RAR-beta and RAR-alpha receptors	Transcription	Regulator	RAR-alpha, beta
Tyrphostin AG 1478	24.0566	97.7867	Selective inhibitor of epidermal growth factor receptor (EGFR) protein	Phosphorylation	Inhibitor	EGFR
Ziprasidone hydrochloride monohydrate	24.0258	94.9123	Atypical antipsychotic; FDA approved for the treatment of schizophrenia.	Neurotransmission	Antipsychotic
Cephalothin sodium	23.9689	100	Semi-synthetic cephalosporin antibiotic; interferes with cell wall synthesis	Antibiotic		Cell wall synthesis
Budesonide	23.9468	100	Anti-inflammatory glucocorticoid	Hormone		Cortisol
S-(4-Nitrobenzyl)-6-thioinosine	23.8822	95.9755	Potent adenosine uptake inhibitor	Adenosine	Inhibitor	Uptake
Diclofenac sodium	23.782	100	Cyclooxygenase inhibitor; anti-inflammatory	Prostaglandin	Inhibitor	COX
Lorglumide sodium	23.6348	100	Potent and selective non-peptide cholecystokinin (CCK) receptor antagonist; orally active	Cholecystokinin	Antagonist	CCK-A
Piribedil maleate	23.6257	100	Non-selective dopamine receptor agonist	Dopamine	Agonist	D3
R(+)-6-Bromo-APB hydrobromide	23.6022	94.7131	D1 Dopamine receptor agonist	Dopamine	Agonist	D1/D5
SCH 58261	23.5923	100	A2A adenosine receptor antagonist.	Purinoceptor	Antagonist	alpha2A
erythro-9-(2-Hydroxy-3-nonyl)adenine hydrochloride	23.5475	100	Potent adenosine deaminase inhibitor	Adenosine	Inhibitor	Adenosine deaminase
LE 300	23.4978	78.5361	Potent, selective D1 dopamine receptor antagonist	Dopamine	Antagonist	D1
Caffeic Acid	23.485	100	Antioxidant; inhibits the synthesis of leukotrienes that are involved in immunoregulation and inflammation	Cell Stress	Inhibitor	Antioxidant
Cephradine	23.4029	100	Semisynthetic cephalosporin antibiotic; interferes with cell wall synthesis	Antibiotic		Cell wall synthesis
Procaine hydrochloride	23.3695	96.1663	Na+ channel blocker	Na+ Channel	Blocker
Semicarbazide hydrochloride	23.3518	100	Monoamine oxidase (MAO) inhibitor	Neurotransmission	Inhibitor	MAO
L-Leucinethiol, oxidized dihydrochloride	23.3037	28.8868	Peptide inhibitor of aminopeptidases	Biochemistry	Inhibitor	Aminopeptidase
(±)-Metoprolol (+)-tartrate	23.2364	100	Beta1-Adrenoceptor antagonist	Adrenoceptor	Antagonist	beta1
2,4-Diamino-6-pyrimidinone	23.2194	93.7481	Inhibitor of GTP cyclohydrolase I, the rate-limiting enzyme in tetrahydrobiopterin (BH4) biosynthesis; blocks the induction of nitric oxide synthesis	Phosphorylation	Inhibitor	GTP cyclohydrolase I
CGP-13501	23.198	100	Positive allosteric modulator of GABA-B receptors	GABA	Modulator	GABA-B
Diazoxide	23.1178	99.3633	Activator of ATP-dependent K+ channels in both vascular smooth muscle and pancreatic beta-cells; antihypertensive	K+ Channel	Activator	ATP-sensitive
Tyrphostin AG 34	23.0643	100	Protein tyrosine kinase inhibitor in human colon cancer cell lines	Phosphorylation	Inhibitor	Tyrosine kinase
Rolipram	23.0506	97.2271	Selective cAMP-dependent phosphodiesterase (Type IV) cAMP-dependent inhibitor	Cyclic Nucleotides	Inhibitor	PDE IV
O6-benzylguanine	22.9781	100	Irreversible inhibitor of the mammalian DNA repair protein, O6-alkylguanine-DNA alkyltransferase	DNA Repair	Inhibitor	O6-alkylguanine-DNA alkyltransferase
U0126	22.9494	100	Specific inhibitor of MEK1 and MEK2 (MAP kinase kinase; MAPKK); also inhibits a constitutively active, mutant form of MEK	Phosphorylation	Inhibitor	MEK1/MEK2
Vanillic acid diethylamide	22.9171	95.9303	CNS and respiratory stimulant	Vanilloid	Agonist
Chlorzoxazone	22.8288	100	Inducible nitric oxide synthetase inhibitor; skeletal muscle relaxant	Nitric Oxide	Inhibitor	iNOS
Pirenzepine dihydrochloride	22.7869	100	Selective M1 muscarinic acetylcholine receptor antagonist	Cholinergic	Antagonist	M1
Ketoprofen	22.7744	100	COX-1 selective non-steroidal anti-inflammatory (NSAID) drug	Prostaglandin	Inhibitor	COX-1
6(5H)-Phenanthridinone	22.7648	100	Poly(ADP-ribose) Polymerase (PARP) inhibitor	Transcription	Inhibitor	PARP
Tranylcypromine hydrochloride	22.7008	89.1237	MAO inhibitor; antidepressant	Neurotransmission	Inhibitor	MAO
Riluzole	22.6727	100	Glutamate release inhibitor; anticonvulsant	Glutamate	Antagonist	Release
Cefazolin sodium	22.6669	100	Semi-synthetic antibiotic; interferes with cell wall synthesis	Antibiotic		Cell wall synthesis
3,5-Dinitrocatechol	22.5973	100	Selective inhibitor of catechol O-methyl transferase (COMT).	Neurotransmission	Inhibitor	COMT
Lansoprazole	22.5805	100	Gastric proton pump inhibitor	Ion Pump	Inhibitor	H+ pump
SB 200646 hydrochloride	22.5285	100	5-HT 2C/2B serotonin receptor antagonist.	Serotonin	Antagonist	5-HT2C/2B
Metrifudil	22.513	100	Adenosine receptor agonist which displays some selectivity for the A2 receptor type	Adenosine	Agonist	A2
5-Fluoroindole-2-carboxylic acid	22.5099	100	Competitive inhibitor of potentiation by glycine at the NMDA glutamate receptor	Glutamate	Antagonist	NMDA-Glycine
Ifenprodil tartrate	22.4908	100	Blocks the polyamine binding site associated with the NMDA glutamate receptor; neuroprotective	Glutamate	Blocker	Polyamine site NMDA
Fusaric acid	22.3817	100	Dopamine beta-hydroxylase inhibitor; antibiotic isolated from the fungus Fusarium heterosporium	Dopamine	Inhibitor	Dopamine beta-hydroxylase
Clorgyline hydrochloride	22.3793	100	Selective MAO-A inhibitor	Neurotransmission	Inhibitor	MAO-A
(±)-Ibuprofen	22.3712	100	Anti-inflammatory and analgesic; non-selective COX inhibitor	Prostaglandin	Inhibitor	COX
Nimesulide	22.3454	100	Highly selective COX-2 inhibitor	Prostaglandin	Inhibitor	COX-2
Molindone hydrochloride	22.284	100	D2 dopamine receptor antagonist; monoamine oxidase inhibitor	Dopamine	Antagonist	D2
Tyrphostin AG 490	22.2674	100	Jak-2 protein tyrosine kinase (PTK) inhibitor	Phosphorylation	Inhibitor	JAK2
(-)-Scopolamine hydrobromide	22.2413	99.4588	Cholinergic receptor antagonist; isolated from members of the Solanaceae family	Cholinergic	Antagonist	Muscarinic
K 185	22.2245	84.5027	Melatonin receptor antagonist	Melatonin	Antagonist
SR 57227A	22.2173	100	Potent and selective 5-HT3 serotonin receptor agonist.	Serotonin	Agonist	5-HT3
Dantrolene sodium	22.2014	97.2199	Inhibits intracellular Ca2+ release from the sarcoplasmic reticulum; muscle relaxant.	Intracellular Calcium	Inhibitor	Release
loxoprofen	22.1667	100	Non-steroidal anti-inflammatory (NSAID) drug; analgesic	Prostaglandin	Inhibitor	COX
4-Chloromercuribenzoic acid	22.1601	100	Carboxy- and aminopeptidase inhibitor	Biochemistry	Inhibitor
(+)-Bromocriptine methanesulfonate	22.148	100	D2 dopamine receptor agonist; inhibits prolaction secretion	Dopamine	Agonist	D2
Cyclothiazide	22.0225	100	Blocks the rapid desensitization of AMPA glutamate receptors	Glutamate	Agonist	AMPA
S(+)-Ibuprofen	22.0186	100	Active enantiomer of Ibuprofen; NSAID	Prostaglandin	Inhibitor	COX
Phenserine	22.0117	100	Selective, non-competitive acetylcholinesterase (AChE) inhibitor.	Neurotransmission	Inhibitor	Acetylcholinesterase
MDL 28170	21.8907	100	Cell permeable calpain I and II inhibitor	Cell Cycle	Inhibitor	Calpain I / II
Chelerythrine chloride	21.8424	36.3364	PKC inhibitor; affects translocation of PKC from cytosol to plasma membrane	Phosphorylation	Inhibitor	PKC
17alpha-hydroxyprogesterone	21.8339	97.1753	Metabolite of progesterone	Hormone	Metabolite	Progesterone
Propantheline bromide	21.8042	100	Muscarinic acetylcholine receptor antagonist; antispasmodic	Cholinergic	Antagonist	Muscarinic
Trequinsin hydrochloride	21.7981	100	Phosphodiesterase III (PDE III) inhibitor	Cyclic Nucleotides	Inhibitor	PDE III
Cilostamide	21.7693	100	cGMP-inhibited phosphodieserase inhibitor (PDE III)	Cyclic Nucleotides	Inhibitor	PDE III
6-Methyl-2-(phenylethynyl)pyridine hydrochloride	21.7492	97.5254	Highly selective, non-competitive mGluR5 metabotropic glutamate receptor antagonist	Glutamate	Antagonist	mGluR5
SB 242084 dihydrochloride hydrate	21.7066	100	Selective 5-HT2c serotonin receptor antagonist; crosses the blood-brain barrier	Serotonin	Antagonist	5-HT2c
BRL 54443 maleate	21.6596	97.9313	Potent 5-HT1E/1F serotonin receptor agonist	Serotonin	Agonist	5-HT1E/1F
Hydralazine hydrochloride	21.6369	100	Non-selective MAO-A/B inhibitor; antihypertensive	Neurotransmission	Inhibitor	MAO-A/B
Loperamide hydrochloride	21.6348	100	Meperidine congener which binds to opioid receptors; Ca2+ channel antagonist	Opioid	Ligand
Moxisylyte hydrochloride	21.6317	100	alpha1-Adrenoceptor antagonist	Adrenoceptor	Antagonist	alpha1
R(-)-2,10,11-Trihydroxy-N-propylnoraporphine hydrobromide	21.6274	97.0311	Potent and selective D2 dopamine receptor agonist	Dopamine	Agonist	D2
Imipramine hydrochloride	21.6037	100	Tricyclic antidepressant; blocks reuptake of serotonin and norepinephrine	Serotonin	Blocker	Reuptake
Betamethasone	21.5996	94.7431	SAID (steroidal anti-inflammatory drug); glucocorticoid	Hormone		Glucocorticoid
R(-)-Me5	21.581	100	Potent sodium channel antagonist	Na+ Channel	Antagonist
1,5-Isoquinolinediol	21.5572	100	Potent inhibitor of Poly(ADP-ribose) synthetase which is activated by nitric oxide; neuroprotective agent	Apoptosis	Inhibitor	PARS
Indatraline hydrochloride	21.5504	98.2182	Potent inhibitor of dopamine, norepinephrine and serotonin reuptake	Dopamine	Inhibitor	Reuptake
Milrinone	21.5484	100	Phosphodiesterase III inhibitor	Cyclic Nucleotides	Inhibitor	PDE III
Phentolamine mesylate	21.5373	100	ATP-sensitive K+ channel blocker; alpha adrenoceptor antagonist	Adrenoceptor	Antagonist	alpha
1,7-Dimethylxanthine	21.5355	100	Adenosine receptor ligand; major metabolite of caffeine	Adenosine	Antagonist	A1 > A2
D-Serine	21.535	100	Glycine mimic active at the strychnine-insensitive glycine binding site associated with the NMDA glutamate receptor as well as the inhibitory post-synaptic glycine receptor	Glutamate	Agonist	NMDA-Glycine
SKF 86466	21.5299	100	Potent and selective alpha2 adrenoceptor antagonist	Adrenoceptor	Antagonist	alpha2
(±)-Sulpiride	21.3928	100	D2 Dopamine receptor antagonist; antipsychotic	Dopamine	Antagonist	D2
Sobuzoxane	21.3261	94.5532	DNA topoisomerase II inhibitor; induces apoptosis.	Gene Regulation	Inhibitor	Topo II
2-Phenylaminoadenosine	21.289	100	Selective A2 adenosine receptor agonist; potent vasodilator; weak inhibitor of adenosine uptake by rat cerebral cortical synaptosomes	Adenosine	Agonist	A2 > A1
Taxol	21.2551	100	Antitumor agent; promotes assembly of microtubules and inhibits tubulin disassembly process	Cytoskeleton and ECM	Inhibitor	Tubulin
Tyrphostin AG 494	21.2488	100	Protein tyrosine kinase inhibitor. Inhibits EGF-receptor kinase activity.	Phosphorylation	Inhibitor	EGFR
Dihydroergotamine methanesulfonate	21.238	100	Ergot alkaloid; vasoconstrictor; competitive serotonin receptor antagonist; partial agonist at alpha adrenoceptors and D2 dopamine receptors	Serotonin	Antagonist
Ro 20-1724	21.2174	96.514	Potent and selective cAMP phosphodiesterase inhibitor	Cyclic Nucleotides	Inhibitor	cAMP phosphodiesterase
1-Allyl-3,7-dimethyl-8-p-sulfophenylxanthine	21.1952	100	Weak A2 adenosine receptor antagonist; water soluble	Adenosine	Antagonist	A2
BF-170 hydrochloride	21.1386	100	Exhibits 3-fold greater binding affinity to tau than amyloid beta fibrils. Does not inhibit amyloid beta.	Neurodegeneration	Binder	Tau
SD-169	21.0931	100	Orally active, ATP-competitive, p38alpha-selective MAPK inhibitor.	Phosphorylation	Inhibitor	p38a MAPK
Cephapirin sodium	21.0905	100	Cephalosporin C antibiotic; interferes with cell wall synthesis	Antibiotic		Cell wall synthesis
(±)-Baclofen	21.0722	96.4129	GABA-B receptor agonist; antispastic agent; muscle relaxant	GABA	Agonist	GABA-B
SC 19220	21.0698	92.7951	EP1 Prostanoid receptor antagonist	Prostaglandin	Antagonist	EP1
CPNQ	21.0641	100	Prevents huntingtin-mediated proteosome dysfunction and reduces alpha-synuclein-mediated toxicity; promotes inclusion formation in cellular models of Huntington's and Parkinson's disease.	Neurotransmission	Neuroprotectant
Fenobam	21.0336	100	Potent, selective, noncompetitive glutamate mGluR5 receptor antagonist	Glutamate	Antagonist	mGluR5
Metergoline	21.003	100	5-HT1/5-HT2 Serotonin receptor antagonist; analgesic; antipyretic	Serotonin	Antagonist	5-HT2/5-HT1D
Pirenperone	20.9959	98.9214	5-HT2 Serotonin receptor antagonist	Serotonin	Antagonist	5-HT2
Albuterol hemisulfate	20.9936	100	beta Adrenoceptor agonist	Adrenoceptor	Agonist	beta2
Domperidone	20.9493	100	Peripheral dopamine receptor antagonist that does not cross the blood-brain barrier; anti-emetic	Dopamine	Antagonist	D2
Carbachol	20.9217	100	Acetylcholine receptor agonist	Cholinergic	Agonist
p-Fluoro-L-phenylalanine	20.8823	98.4076	Substrate for tyrosine hydroxylase; arrests cells at G2	Neurotransmission	Substrate	Tyrosine Hydroxylase
CGP 57380	20.8681	100	Cell-permeable, selective mitogen-activated protein kinase-interacting kinase 1 (MNK1) inhibitor.	Phosphorylation	Inhibitor	MNK1
DL-threo-beta-hydroxyaspartic acid	20.8443	100	Glutamate transport inhibitor	Glutamate	Inhibitor	Transport
Phenamil methanesulfonate	20.8386	99.4121	Irreversible inhibitor of amiloride-sensitive Na+ channels; derivative of amiloride	Na+ Channel	Inhibitor	Amiloride sensitive
Eliprodil	20.7628	100	NR2B selective NMDA receptor antagonist (polyamine site); potential clinical use to treat both acute and chronic pain.	Glutamate	Antagonist	NMDA-polyamine
LY-294,002 hydrochloride	20.7556	100	Specific phosphatidylinositol 3-kinase (PI3K) inhibitor.	Phosphorylation	Inhibitor	PI3K
1-(2-Chlorophenyl)-1-(4-chlorophenyl)-2,2-dichloroethane	20.6039	100	Antiadrenal agent; reduces corticosteroid synthesis by adrenal cortex	Hormone	Inhibitor	Corticosteroid
(±)-PPHT hydrochloride	20.5695	96.2851	Potent D2 dopamine receptor agonist	Dopamine	Agonist	D2
(S)-MAP4 hydrochloride	20.5685	92.78	Selective mGluR4,6,7 metabotropic glutamate receptor antagonist	Glutamate	Antagonist	mGluR4,6,7
Furafylline	20.5684	96.2867	Cytochrome P4501A2 inhibitor	Biochemistry	Inhibitor	P450IA2
DNQX	20.505	100	Potent, competitive kainate/quisqualate glutamate receptor antagonist	Glutamate	Antagonist	Kainate/quisqualate
Labetalol hydrochloride	20.4866	92.8627	Competitive beta-adrenoceptor antagonist	Adrenoceptor	Antagonist	beta
DAPH	20.4665	98.5828	Protein tyrosine kinase inhibitor, specific for EGFR; Also inhibits amyloid beta fibril formation.	Phosphorylation	Inhibitor	EGFR
Phenylbenzene-omega-phosphono-alpha-amino acid	20.4407	100	Selective strychnine-sensitive glycine receptor antagonist	Glycine	Antagonist
L-Arginine	20.408	100	Nitric oxide precursor	Nitric Oxide	Precursor
7-Cyclopentyl-5-(4-phenoxy)phenyl-7H-pyrrolo[2,3-d]pyrimidin-4-ylamine	20.4049	100	Potent and selective Ick (src family tyrosine kinase) inhibitor.	Phosphorylation	Inhibitor	Ick
Spermine tetrahydrochloride	20.3847	100	Binds to the polyamine modulatory site of the NMDA glutamate receptor, attenuating both NMDA and quisqualate mediated responses in vivo.	Glutamate	Antagonist	NMDA-Polyamine
Phaclofen	20.3832	100	GABA-B receptor antagonist	GABA	Antagonist	GABA-B
LY-310,762 hydrochloride	20.3204	100	Potent, selective 5-HT 1D serotonin receptor antagonist.	Serotonin	Antagonist	5-HT1D
Ketorolac tris salt	20.3086	100	Non-steroidal anti-inflammatory (NSAID) drug	Prostaglandin	Inhibitor	COX
Cysteamine hydrochloride	20.2644	100	Induces duodenal ulcers in rats, potent depletion of prolactin concentrations in pituitary tissue in vivo and in vitro and depletion of somatostatin concentrations.	Somatostatin	Depleter
OXA-22	20.2576	100	Potent muscarinic acetylcholine receptor agonist	Cholinergic	Agonist	Muscarinic
(S)-3,5-Dihydroxyphenylglycine	20.1875	100	Group I metabotropic glutamate receptor (mGluR1) agonist	Glutamate	Agonist	mGluR1
Epibestatin hydrochloride	20.1676	100	Metallo-protease inhibitor; aminopeptidase inhibitor	Biochemistry	Inhibitor	Metalloprotease
NBI 27914	20.1352	100	CRF1 corticotropin-releasing factor receptor antagonist.	Neurotransmission	Antagonist	CRF1
4-Aminobenzamidine dihydrochloride	20.134	100	Trypsin inhibitor; competitive kallikrein inhibitor	Biochemistry	Inhibitor	Trypsin
SKF 96365	20.131	90.9034	Selective inhibitor of receptor-mediated and voltage-gated Ca2+ entry	Ca2+ Channel	Inhibitor
Furosemide	20.0452	100	Inhibits Na+, K+ and Cl- cotransport	Ion Pump	Inhibitor	Na+,K+,Cl- cotransport
Ibandronate sodium	20.0295	98.779	Farnesyl diphosphate synthase inhibitor; inhibits bone resorption.	Lipid Signaling	Inhibitor	Farnesyl diphosphate synthase
I-OMe-Tyrphostin AG 538	20.0272	100	Insulin growth factor 1 (IGF-1) receptor protein tyrosine kinase inhibitor	Phosphorylation	Inhibitor	IGF-1 RTK
beta-Estradiol	20.0112	100	Major estrogen sectreted by premenopausal ovary	Hormone		Estrogen
Danazol	19.978	100	Anterior pituitary suppressant; weak androgen	Hormone	Inhibitor
Hispidin	19.9762	87.9919	Potent protein kinase C-beta inhibitor	Phosphorylation	Inhibitor	PKC-beta
Rilmenidine hemifumarate	19.9492	96.8168	Selective I1 imidazoline receptor agonist.	Imidazoline	Agonist	I1
Dobutamine hydrochloride	19.9355	100	beta1 Adrenoceptor agonist	Adrenoceptor	Agonist	beta1
(±)-Synephrine	19.895	88.2331	alpha-Adrenoceptor agonist; vasoconstrictor	Adrenoceptor	Agonist	alpha
1-(4-Hexyphenyl)-2-propane-1-one	19.879	86.9563	Irreversible covalent inhibitor of thyroid hormone receptor-ß (TRß) interaction with coactivator (SRC2).	Hormone	Inhibitor	TRbeta
Prilocaine hydrochloride	19.8643	98.539	Na+ channel blocker	Na+ Channel	Blocker
5-fluoro-5'-deoxyuridine	19.7685	100	DNA synthesis inhibitor; antiproliferative	DNA Metabolism	Inhibitor
Loratadine	19.7636	98.3919	H1 Histamine receptor antagonist	Histamine	Antagonist	H1
3'-Azido-3'-deoxythymidine	19.76	100	Reverse transcriptase inhibitor; active against HIV-1 virus	Immune System	Inhibitor	Reverse transcriptase
Kainic acid	19.7576	100	Excitatory amino acid receptor agonist selective for the kainate glutamate receptor subtype; conformationally restricted analog of L-glutamic acid	Glutamate	Agonist	Kainate
Ebselen	19.7048	8.28476	Antioxidant; inhibits mammalian lipoxygenases and glutathione S-transferase	Leukotriene	Inhibitor	Lipoxygenases / glutathione S-transferase
Phenelzine sulfate	19.6905	100	Non-selective MAO-A/B inhibitor	Neurotransmission	Inhibitor	MAO-A/B
Serotonin hydrochloride	19.6737	100	Endogenous neurotransmitter	Serotonin	Agonist
Phenytoin sodium	19.64	100	Anticonvulsant; anti-epileptic	Anticonvulsant
Histamine dihydrochloride	19.6317	100	Endogenous neurotransmitter	Histamine	Agonist
Genistein	19.618	100	Cytotoxic inhibitor of tyrosine kinase and topoisomerase II kinase	Phosphorylation	Inhibitor	Tyrosine kinase
AMG 9810	19.5933	100	Potent, non-vanilloid, antagonist of the TRPV1 receptor.	Ion Channels	Antagonist	TRPV1
Dihydrocapsaicin	19.5893	100	Capsaicin analog	Vanilloid	Agonist
6,7-ADTN hydrobromide	19.5864	99.3187	Dopamine receptor agonist	Dopamine	Agonist
1-(5-Isoquinolinylsulfonyl)-3-methylpiperazine dihydrochloride	19.5806	100	Protein kinase C (PKC) inhibitor	Phosphorylation	Inhibitor	PKC
Dextromethorphan hydrobromide monohydrate	19.5304	100	Allosteric antagonist at NMDA-controlled ion channels	Glutamate	Antagonist	NMDA
Chelidamic acid	19.5242	100	L-glutamic decarboxylase inhibitor	Glutamate	Inhibitor	L-glutamic decarboxylase
(-)-cis-(1S,2R)-U-50488 tartrate	19.5106	91.723	Potent sigma receptor ligand.	Neurotransmission	Ligand	Sigma receptor
L-Cycloserine	19.5058	100	Blocks sphingosine biosynthesis by inhibition of ketosphinganine synthetase	Sphingolipid	Inhibitor	Ketosphinganine synthetase
DL-Homatropine hydrobromide	19.5021	100	Muscarinic acetylcholine receptor antagonist	Cholinergic	Antagonist	Muscarinic
Ancitabine hydrochloride	19.5002	100	Antineoplastic	DNA Metabolism	Inhibitor
Benazoline oxalate	19.486	100	I2 Imidazoline receptor agonist	Imidazoline	Agonist	I2
Ranolazine dihydrochloride	19.4336	100	pFOX (partial fatty acid oxidation) inhibitor	Lipid	Inhibitor	pFOX
S(+)-Raclopride L-tartrate	19.4045	88.4286	Selective D2 dopamine receptor antagonist	Dopamine	Antagonist	D2
Sanguinarine chloride	19.3994	86.4908	Inhibitor of Mg2+ and Na+/K+-ATPase; isolated from the leaves and stems of Macleaya cordata and microcarpa	Ion Pump	Inhibitor	Na+/K+ ATPase
5-Fluorouracil	19.383	100	Thymidylate synthetase inhibitor; leads to accumulation of cells in S phase	Cell Cycle	Inhibitor	Thymidylate synthetase
Ro 25-6981 hydrochloride	19.3612	92.2709	NR2B-selective, NMDA glutamate receptor antagonist	Glutamate	Antagonist	NMDA-NR2B
DCEBIO	19.3501	100	Increases epithelial chloride secretion through the synergistic activation of a basolateral membrane-located K+ channel (hlK1) and an apical membrane Cl- conductance	K+ Channel	Activator	hlK1
5'-Amino-5'-deoxyadenosine p-toluenesulfonate salt	19.327	100	Adenosine analog.	Adenosine	Analog
Cefaclor	19.2864	100	Semi-synthetic cephalosporin antibiotic; interferes with cell wall synthesis	Antibiotic		Cell wall synthesis
Harmane	19.2581	91.0696	I1 imidazoline binding site agonist	Imidazoline	Agonist	I1
MRS 1845	19.2537	92.2647	Store-operated calcium (SOC) channel inhibitor.	Ca2+ Channel	Inhibitor	SOC
Linopirdine	19.246	100	Stimulates release of acetylcholine and other neurotransmitters; cognitive enhancer	Cholinergic	Releaser
Steviol	19.2252	100	Inhibits human organic ion transporters OAT1 and OAT3, targets important for studying renal clearance of drugs.	Ion Channels	Inhibitor	hOAT1/hOAT3
SID7969543	19.1967	89.926	A SF-1 (or NR5A1) inhibitor.	Gene Regulation	Inhibitor	SF-1
Mevastatin	19.1695	100	Antibiotic; inhibits post-translational prenylation of proteins such as Ras and geranylgeranylation of Rho	Antibiotic	Inhibitor	Ras, Rho
Quazinone	19.1631	100	Phosphodiesterase III (PDE III) inhibitor	Cyclic Nucleotides	Inhibitor	PDE III
Agmatine sulfate	19.1235	100	Endogenous agonist at imidazoline receptors; may act as a neurotransmitter	Imidazoline	Agonist
8-Bromo-cAMP sodium	19.1127	100	Membrane-permeable analog of cAMP	Cyclic Nucleotides	Activator
Lamotrigine	19.1045	95.902	Anticonvulsant	Anticonvulsant
Org 27569	19.0564	87.5002	Allosteric modulator of the CB1 cannabinoid receptor.	Cannabinoid	Modulator	CB1
Fluvoxamine maleate	19.054	100	Selective serotonin reuptake inhibitor	Serotonin	Inhibitor	Reuptake
Betaine aldehyde chloride	19.0354	100	Intermediate in choline-betaine osmoregulatory pathway; product of choline dehydrogenation	Cholinergic	Metabolite	Choline dehydrogenase
Picotamide	19.0233	100	Eicosenoid receptor antagonist; a thromboxane A2 antagonist; antiplatelet agent	Thromboxane	Antagonist	TXA2
(R,R)-cis-Diethyl tetrahydro-2,8-chrysenediol	18.9691	94.8868	Potent estrogen receptor beta antagonist; potent partial agonist at estrogen receptor alpha	Hormone	Antagonist	ER-beta
SB 216763	18.9596	100	Potent, selective, cell permeable inhibitor of glycogen synthetase kinase-3 (GSK-3).	Phosphorylation	Inhibitor	GSK-3
8-Methoxymethyl-3-isobutyl-1-methylxanthine	18.9338	97.8972	Selective inhibitor of Ca2+-calmodulin-dependent phosphodiesterase (PDE I)	Cyclic Nucleotides	Inhibitor	PDE I
Ritanserin	18.933	87.1354	Potent 5-HT2 serotonin receptor antagonist which passes the blood-brain barrier	Serotonin	Antagonist	5-HT2/5-HT1C
alpha-Methyl-DL-tyrosine methyl ester hydrochloride	18.923	97.2289	Tyrosine hydroxylase inhibitor	Neurotransmission	Inhibitor	Tyrosine hydroxylase
(±)-Sotalol hydrochloride	18.8646	100	Potent beta-adrenoceptor antagonist, a class III antiarrythmic; prolongs the action potential and increases the refractory period	Adrenoceptor	Antagonist	beta
Triamcinolone	18.8597	100	Synthetic glucocorticoid agonist; inducer of gene expression and apoptosis	Hormone	Agonist	Glucocorticoid
PPADS	18.7993	100	Selective P2 receptor antagonist which blocks responses at both pre- and post-junctional sites	P2 Receptor	Antagonist	P2
Tyrphostin AG 698	18.7886	100	EGFR protein tyrosine kinase inhibitor	Phosphorylation	Inhibitor	EGFR
Metolazone	18.7768	100	Inhibitor of thiazide-sensitive Na+/Cl- cotransporter; antihypertensive; moderate loop diuretic.	Na+ Channel	Inhibitor	Na+/Cl- cotransporter
Flecainide acetate	18.7248	100	Sodium channel blocker; Class I antiarrythmic agent	Na+ Channel	Blocker
N6-Methyladenosine	18.7232	91.6392	Adenosine analog useful for an adenosine reference standard since it is a poor substrate for adenosine deaminase	Adenosine	Agonist
Sulindac	18.6801	100	COX inhibitor; Anti-inflammatory	Prostaglandin	Inhibitor	COX
BWB70C	18.6585	98.121	Selective inhibitor of 5-lipoxygenase	Leukotriene	Inhibitor	5-lipoxygenase
Flunarizine dihydrochloride	18.6335	100	Ca2+/Na+ channel blocker; vasodilator	Ion Pump	Blocker	Na+/Ca2+ channel
Bestatin hydrochloride	18.5847	100	Aminopeptidase inhibitor	Biochemistry	Inhibitor	Aminopeptidase
Paromomycin sulfate	18.5847	100	Oligosacchiride-type antibiotic; interferes with protein synthesis	Antibiotic		Protein synthesis
Nordihydroguaiaretic acid from Larrea divaricata (creosote bush)	18.5278	92.7075	Lipoxygenase inhibitor	Leukotriene	Inhibitor	Lipoxygenase
NS 521 oxalate	18.4838	100	Benzimidazolone neuroprotective agent	Glutamate	Modulator	Benzimidazolone
Nicardipine hydrochloride	18.4766	100	L-type Ca2+ channel antagonist; antihypertensive	Ca2+ Channel	Antagonist	L-type
S-Methyl-L-thiocitrulline acetate	18.457	100	Potent inhibitor of NOS; more potent than L-thiocitrulline	Nitric Oxide	Inhibitor	NOS
5alpha-Pregnan-3alpha-ol-20-one	18.4383	95.119	Positive allosteric modulator of GABA-A chloride channels	GABA	Modulator	GABA-A
Chlorprothixene hydrochloride	18.4081	100	D2 dopamine receptor antagonist; blocks a subset of GABA-A receptors in rat cortex that is also blocked by clozapine	Dopamine	Antagonist	D2
6-Hydroxymelatonin	18.4025	95.6768	Melatonin metabolite with agonist activity	Melatonin	Metabolite
L-765,314	18.3827	100	Potent, selective alpha-1B adrenoceptor antagonist.	Adrenoceptor	Antagonist	alpha-1B
CV-3988	18.3824	100	Competitive platelet activating factor (PAF) receptor antagonist. Inhibits PAF-induced human platelet aggregation and bronchoconstriction in the guinea pig.	Cytokines & Growth Factors	Antagonist	PAF
PAC-1	18.3783	100	Caspase 3 activator; apoptosis inducer.	Apoptosis	Activator	Caspase 3
NBQX disodium	18.3776	96.0566	Neuroprotective AMPA/kainate glutamate receptor antagonist; water soluble salt of NBQX	Glutamate	Antagonist	AMPA/kainate
NG-Nitro-L-arginine	18.3734	100	Potent nitric oxide synthase inhibitor	Nitric Oxide	Inhibitor	NOS
(±)-alpha-Methyl-4-carboxyphenylglycine	18.3701	100	Competitive metabotropic glutamate receptor antagonist	Glutamate	Antagonist	Metabotropic
(E)-5-(2-Bromovinyl)-2'-deoxyuridine	18.3585	98.4549	Potent inhibitor of herpes simplex type 1	Immune System	Inhibitor	HSV1
2-Chloro-2-deoxy-D-glucose	18.3031	100	Analog of 2-fluoro-2-deoxyglucose	Biochemistry	Analog	Glucose
alpha-Lobeline hydrochloride	18.3001	89.031	Neuronal nicotinic acetylcholine receptor agonist	Cholinergic	Agonist	Nicotinic
Mizoribine	18.2664	100	Arrests at G/S; inhibits de novo synthesis of nucleotides by inhibition of inosine monophosphate dehydrogenase	DNA Metabolism	Inhibitor	IMP dehydrogenase
Mianserin hydrochloride	18.2627	100	Serotonin receptor antagonist	Serotonin	Antagonist
FPL 64176	18.2563	100	Potent L-type Ca2+ channel activator	Ca2+ Channel	Activator	L-type
alpha,beta-Methylene adenosine 5'-triphosphate dilithium	18.2401	97.3096	P2 receptor agonist that is more potent than ATP at the P2X subtype	P2 Receptor	Agonist	P2X > P2Y
MRS 2179	18.2114	100	Competitive P2Y1 receptor antagonist	P2 Receptor	Antagonist	P2Y1
UK 14,304	18.2094	100	alpha2 Adrenoceptor agonist	Adrenoceptor	Agonist	alpha2
N-Methyl-D-aspartic acid	18.2055	90.7571	NMDA glutamate receptor agonist	Glutamate	Agonist	NMDA
Ganciclovir	18.1863	100	Pro-drug nucleoside analog; upon thymidine kinase expression,converted to a phosphorylated active analog and incorporated into DNA, causing death of the malignant dividing cell	Cell Cycle	Inhibitor	G2-M checkpoint
Dequalinium chloride hydrate	18.1458	90.2112	Selective blocker of apamin-sensitive K+ channels	K+ Channel	Blocker
Rauwolscine hydrochloride	18.1342	100	alpha2 Adrenoceptor antagonist	Adrenoceptor	Antagonist	alpha2
Ruthenium red	18.0847	100	Inhibits mitchondrial Ca2+ uniporter; capsaicin antagonist	Ion Pump	Inhibitor	Mitochondrial uniporter
Salmeterol xinafoate	18.0705	100	beta2 Adrenoceptor agonist	Adrenoceptor	Agonist	beta2
Fusidic acid sodium	18.0482	100	Inhibits protein synthesis in prokaryotes	Cell Cycle	Inhibitor
A-134974 dihydrochloride hydrate	18.035	100	Adenosine kinase inhibitor.	Phosphorylation	Inhibitor	ADK
Edrophonium chloride	17.9958	100	Acetylcholinesterase inhibitor	Cholinergic	Inhibitor	Acetylcholinesterase
Pergolide methanesulfonate	17.9673	100	Dopamine receptor agonist; antiparkinsonian	Dopamine	Agonist	D2/D1
L-655,708	17.9089	97.6121	Selective ligand for the benzodiazepine site of GABA-A receptors which contain the alpha5 subunit	Benzodiazepine	Ligand	GABA-A
1,4-Dideoxy-1,4-imino-D-arabinitol	17.8459	100	Allosteric glycogen phosphorylase inhibitor	Phosphorylation	Inhibitor	Glycogen phosphorylase
Propentofylline	17.8234	92.8289	Nerve growth factor stimulator; adenosine transport inhibitor; non-selective adenosine receptor antagonist	Adenosine	Inhibitor	Transporter
cis(+/-)-8-OH-PBZI hydrobromide	17.7683	100	D3 dopamine receptor agonist	Dopamine	Agonist	D3
Cilostazol	17.762	96.9747	Specific type III phosphodiesterase (PDE) inhibitor	Cyclic Nucleotides	Inhibitor	PDE III
1-Phenylbiguanide	17.7409	100	5-HT3 Serotonin receptor agonist	Serotonin	Agonist	5-HT3
XCT790	17.7259	91.2861	Potent and selective estrogen-related receptor alpha (ERRalpha) inverse agonist.	Gene Regulation	Inverse Agonist	ERRalpha
Sodium nitroprusside dihydrate	17.7016	97.7664	Releases NO in vivo, thus activating guanylyl cyclase, ADP-ribosyltransferase, and cyclooxygenase and inhibiting lipoxygenase	Nitric Oxide	Releaser
DL-erythro-Dihydrosphingosine	17.6737	100	Protein kinase C, phospholipase A2, and phospholipase D inhibitor	Phosphorylation	Inhibitor	PKC / PLA2 / PLD
SKF-89145 hydrobromide	17.4986	100	D1 dopamine receptor agonist	Dopamine	Agonist	D1
Pentolinium di[L(+)-tartrate]	17.4956	100	Peripheral ganglionic nicotinic acetylcholine receptor antagonist	Cholinergic	Antagonist	Nicotinic
6,7-Dichloroquinoxaline-2,3-dione	17.4766	100	High affinity antagonist specific for the strychnine-insensitive glycine binding site of the NMDA glutamate receptor	Glutamate	Antagonist	NMDA-glycine
Propionylpromazine hydrochloride	17.4676	100	D2 dopamine receptor antagonist; phenothiazine antipsychotic	Dopamine	Antagonist	D2
R(+)-3PPP hydrochloride	17.4296	100	Binds with high selectivity to sigma receptors, yet has no affinity for phencyclidine receptors; dopamine receptor agonist	Dopamine	Agonist	D2
Neostigmine bromide	17.4241	100	Reversible acetylcholinesterase inhibitor.	Cholinergic	Inhibitor	Acetylcholinesterase
(-)-Tetramisole hydrochloride	17.3998	100	Inhibits multiple mammalian alkaline phosphatases	Phosphorylation	Inhibitor
Ethosuximide	17.3971	100	Inhibits voltage-gated sodium channels; used for the treatment of absence-type seizures	Anticonvulsant
Ropinirole hydrochloride	17.3823	100	Selective D2 dopamine receptor agonist	Dopamine	Agonist	D2
Quinacrine dihydrochloride	17.3623	100	Monoamine oxidase (MAO) inhibitor; antimalarial	Neurotransmission	Inhibitor	MAO
Cephalexin hydrate	17.3518	100	Semi-synthetic cephalosporin antibiotic; interferes with cell wall synthesis	Antibiotic		Cell wall synthesis
NG-Nitro-L-arginine methyl ester hydrochloride	17.3422	100	Competitive inhibitor of nitric oxide synthase	Nitric Oxide	Inhibitor	NOS
5alpha-Pregnan-3alpha-ol-11,20-dione	17.3252	100	Neurosteroid that acts as a positive allosteric modulator of the GABA-A receptor; anesthetic	GABA	Modulator	GABA-A
Epinastine hydrochloride	17.3021	100	Non-sedating H1 histamine receptor antagonist.	Histamine	Antagonist	H1
2-methoxyestradiol	17.2939	100	Inhibitor of angiogenesis and endothelial cell proliferation	Hormone	Metabolite	Estrogen
2-Chloroadenosine	17.2891	100	Adenosine receptor agonist with selectivity for A1 over A2	Adenosine	Agonist	A1 > A2
NCS-356	17.245	100	gamma-Hydroxybutyrate receptor agonist	GABA	Agonist	gamma-Hydroxybutyrate
Guanfacine hydrochloride	17.2299	100	alpha2-Adrenoceptor agonist	Adrenoceptor	Agonist	alpha2
1-Aminocyclopropanecarboxylic acid hydrochloride	17.2275	100	NMDA glutamate receptor agonist acting at the glycine site	Glutamate	Agonist	NMDA-Glycine
SB 269970 hydrochloride	17.213	100	Selective 5-HT7 serotonin receptor antagonist	Serotonin	Antagonist	5-HT7
SMER28	17.2043	89.5648	Small molecule modulator of mammalian autophagy.	Cell Biology	Enhancer	Autophagy
Lidocaine hydrochloride	17.1897	100	Anti-arrhythmic; local anesthetic	Na+ Channel	Modulator
(±)-3-(3,4-dihydroxyphenyl)-2-methyl-DL-alanine	17.1779	95.2267	L-aromatic amino acid decarboxylase inhibitor; antihypertensive	Neurotransmission	Inhibitor	L-aromatic amino acid decarboxylase
Procainamide hydrochloride	17.1677	97.8525	Na+ channel blocker and Class I anti-arrhythmic	Na+ Channel	Antagonist
(-)-Quinpirole hydrochloride	17.1509	100	Selective D2-like dopamine receptor agonist with some selectivity for D3 sites	Dopamine	Agonist	D2/D3
Ribavirin	17.1194	100	Antiviral agent; its metabolite, ribavirin 5'-phosphate, is an inhibitor of inosine monophosphate (IMP) dehydrogenase	Cell Cycle	Inhibitor	IMP dehydrogenase
(-)-Sulpiride	17.115	100	D2 dopamine receptor antagonist; antipsychotic	Dopamine	Antagonist	D2
PD 168,077 maleate	17.097	100	Selective D4 dopamine receptor agonist	Dopamine	Agonist	D4
Ibudilast	17.0788	94.688	Phosphodiesterase IV (PDE IV) inhibitor	Cyclic Nucleotides	Inhibitor	PDE IV
Phosphoramidon disodium	17.0575	100	Inhibitor of mammalian enkephalinase and some metallo-endopeptidases; potent inhibitor of thermolysin and other bacterial metallo-endopeptidases	Biochemistry	Inhibitor	Endopeptidase
7-Chloro-4-hydroxy-2-phenyl-1,8-naphthyridine	17.0416	100	A1 adenosine receptor antagonist	Adenosine	Antagonist	A1
BRL 37344 sodium	17.035	100	Selective beta3 adrenoceptor agonist	Adrenoceptor	Agonist	beta3
Aniracetam	17.0181	100	Increases ion conductance through AMPA glutamate receptors; reported to display anti-amnesic acitivty	Glutamate	Agonist	AMPA
Mexiletene hydrochloride	17.0036	89.1045	Sodium channel blocker	Na+ Channel	Blocker
Carvedilol	17.0024	100	Antihypertensive; cardioprotective	Adrenoceptor	Blocker	alpha1/beta
FSCPX	16.9927	91.9903	Irreversible A1 adenosine receptor antagonist	Adenosine	Antagonist	A1
Cibenzoline succinate	16.9902	94.7085	Blocks ATP-sensitive K channels in heart and pancreatic cells; class IA antiarrhythmic drug.	K+ Channels	Blocker	ATP-sensitive
S-Methylisothiourea hemisulfate	16.9455	100	Selective inducle nitric oxide synthase inhibitor	Nitric Oxide	Inhibitor	iNOS
Hydrocortisone	16.9342	95.3282	Primary glucocorticoid secreted by the adrenal cortex	Hormone		Cortisol
Efaroxan hydrochloride	16.909	100	I1 Imidazoline binding site antagonist	Imidazoline	Antagonist	I1
Tyrphostin AG 808	16.8691	99.0998	Protein tyrosine kinase inhibitor	Phosphorylation	Inhibitor	Tyrosine kinase
Quinidine sulfate	16.8644	100	Na+ channel blocker and Class I antiarrythmic; alkaloid isolated from the bark of the Cinchona family of South American trees	Na+ Channel	Antagonist
Bepridil hydrochloride	16.8603	91.2539	Non-selective Ca2+ channel blocker which stimulates the binding of 1,4-dihydropyridine-based drugs to Ca2+ channels; anti-anginal	Ca2+ Channel	Blocker
Adenosine 3',5'-cyclic monophosphate	16.8509	92.1439	PKA activator; second messenger	Phosphorylation	Activator	PKA
Idazoxan hydrochloride	16.822	100	I2-imidazoline agonist; I1-imidazoline antagonist; alpha2-Adrenergic antagonist	Imidazoline	Ligand	I1 / I2
Isoguvacine hydrochloride	16.8158	100	GABA-A receptor agonist	GABA	Agonist	GABA-A, GABA-C
CL 316,243	16.8054	100	Beta3 adrenoceptor agonist; anti-obesity agent	Adrenoceptor	Agonist	beta3
Estrone	16.7789	100	Luteolytic estrogen produced by the corpus luteum	Hormone		Estrogen
Aminophylline ethylenediamine	16.7717	100	A1/A2 adenosine receptor antagonist; diuretic; cardiac stimulant; smooth muscle relaxant	Adenosine	Antagonist	A1/A2
Xylazine hydrochloride	16.7479	100	alpha2 Adrenoceptor agonist; anesthetic	Adrenoceptor	Agonist	alpha2
Pyrilamine maleate	16.7394	100	H1 Histamine receptor antagonist	Histamine	Antagonist	H1
Lomefloxacin hydrochloride	16.7056	100	DNA gyrase inhibitor	Antibiotic	Inhibitor	DNA Gyrase
Imiloxan hydrochloride	16.6846	100	Selective alpha2B-adrenoceptor antagonist	Adrenoceptor	Antagonist	alpha2B
Betaxolol hydrochloride	16.6759	94.5963	Selective beta1 adrenoceptor antagonist	Adrenoceptor	Antagonist	beta1
L-Glutamic acid hydrochloride	16.6306	100	Endogenous excitatory amino acid neurotransmitter	Glutamate	Agonist
(+)-Chlorpheniramine maleate	16.6272	100	H1 Histamine receptor antagonist; active isomer	Histamine	Antagonist	H1
N-Bromoacetamide	16.6066	100	Removes fast inactivation of Na+ currents and transient K+ currents; chemical modifier	Na+ Channel	Modulator
Metoclopramide hydrochloride	16.5269	100	5-HT3 Serotonin receptor antagonist; D2 dopamine receptor antagonist; anti-emetic	Dopamine	Antagonist	D2
p-Iodoclonidine hydrochloride	16.5082	100	High affinity alpha2 adrenoceptor agonist	Adrenoceptor	Agonist	alpha2
Genipin	16.4894	100	Stimulates insulin secretion in UCP2-dependent manner (Uncoupling protein 2). Genipin is a protein, collagen, gelatin, and chitosan cross-linker.	Cell Biology	Modulator	UCP2
Hydroxytacrine maleate	16.4528	100	Cholinesterase inhibitor	Cholinergic	Inhibitor	Cholinesterase
BRL 15572	16.3983	100	Potent and selective 5-HT1D serotonin receptor antagonist	Serotonin	Antagonist	5-HT1D
(-)-Nicotine hydrogen tartrate salt	16.3868	100	Prototype nicotinic acetylcholine receptor agonist	Cholinergic	Agonist	Nicotinic
(±)-Propranolol hydrochloride	16.3833	100	beta Adrenoceptor antagonist; cardiac depressant (anti-arrhythmic)	Adrenoceptor	Antagonist	beta
Cilnidipine	16.3656	100	Slow-acting Ca2+ channel blocker; antihypertensive; vasodilator. Does not inhibit PKC.	Ca2+ Channels	Blocker	L-type
Phosphonoacetic acid	16.3304	100	DNA Polymerase inhibitor	DNA	Inhibitor	DNA Polymerase
Cystamine dihydrochloride	16.302	100	Transglutaminase inhibitor; substrate analog	Glutamate	Inhibitor	Transglutaminase
Imperatorin	16.2296	100	A modulator of p38, ERK pathway. Imperatorin increases BMP-2 expression (mRNA) and increases bone density/volume and mineralization in vivo.	Phosphorylation	Modulator	p38 / ERK
Hexamethonium dichloride	16.2279	100	Nicotinic acetylcholine receptor antagonist	Cholinergic	Antagonist	Nicotinic
GBR-12909 dihydrochloride	16.2051	100	Selective dopamine reuptake inhibitor	Dopamine	Inhibitor	Reuptake
8-(3-Chlorostyryl)caffeine	16.2009	100	Selective A2A adenosine receptor antagonist	Adenosine	Antagonist	A2A
Ammonium pyrrolidinedithiocarbamate	16.1804	97.7064	Prevents induction of nitric oxide synthase (NOS) by inhibiting translation of NOS mRNA	Nitric Oxide	Modulator	NOS
Alinidine	16.1566	100	Blocker of neuronal Ih, related cardiac If channels and ATP-sensitive Kir channels. It is an analog of clonidine; bradycardic and antiarrhythmic agent (sinus tachyarrhythmias).	K+ Channels	Blocker	Kir Channels
JX401	16.1411	100	Potent, non-cytotoxic, membrane permeable p38a MAPK inhibitor.	Phosphorylation	Inhibitor	p38a MAPK
Chlormethiazole hydrochloride	16.1359	100	GABA(A) agonist; glycine receptor modulator	GABA	Agonist	GABA(A)
L(-)-Norepinephrine bitartrate	16.133	100	Adrenergic neurotransmitter; vasoconstrictor	Adrenoceptor	Agonist	alpha, beta1
Clemizole hydrochloride	16.125	100	H1 Histamine receptor antagonist	Histamine	Antagonist	H1
Levetiracetam	16.113	100	Anticonvulsant; antiepileptic; exact mechanism of action is unclear but may be related to a synaptic vesicle protein.	Neurotransmission	Anticonvulsant
Terbutaline hemisulfate	16.1022	100	beta-Adrenoceptor agonist; bronchodilator	Adrenoceptor	Agonist	beta
Guvacine hydrochloride	16.0965	100	GABA uptake inhibitor	GABA	Inhibitor	Uptake
Cefotaxime sodium	16.085	100	Broad spectrum third generation cephalosporin antibiotic; interferes with cell wall synthesis	Antibiotic		Cell wall synthesis
Diphenhydramine hydrochloride	16.0481	100	H1 Histamine receptor antagonist	Histamine	Antagonist	H1
MRS 2159	16.0451	100	P2X1 receptor antagonist	P2 Receptor	Antagonist	P2X1
Podophyllotoxin	16.0425	100	Antineoplastic glucoside; inhibitor of microtubule assembly	Cytoskeleton and ECM	Inhibitor
Nifedipine	16.0309	100	L-type Ca2+ channel blocker; vasodilator	Ca2+ Channel	Antagonist	L-type
PNU-37883A	16.0161	100	Selective Kir 6.1/SUR2B potassium channel inhibitor.	K+ Channel	Inhibitor	Kir 6.1/SUR2B
Tyrphostin AG 555	16.0082	59.4662	EGFR protein tyrosine kinase inhibitor	Phosphorylation	Inhibitor	EGFR
CHM-1 hydrate	16.0019	100	Possesses antimitotic antitumor activity. It is a potent and selective antitumor agent in human hepatocellular carcinoma. CHM-1 induces apoptosis, and it binds tubulin and inhibits tubulin polymerization.	Apoptosis	Inducer
Niflumic acid	15.9988	100	Selective prostaglandin H synthase 2 (PGHS-2) inhibitor	Prostaglandin	Inhibitor	COX-2
SU 4312	15.9982	100	Vascular endothelial growth factor (VEGF) receptor protein tyrosine kinase 1/2 (KDR) and platelet derived growth factor (PDGF) receptor inhibitor	Phosphorylation	Inhibitor	KDR
D-609 potassium	15.9896	100	Xanthogenate derivative with in vitro anti-tumor and anti-HIV-1 activity; inhibits phospholipase D and phosphatidylcholine phospholipase C (PIPLC)	Lipid	Inhibitor	PIPLC
Emodin	15.9673	100	p56lck Tyrosine kinase inhibitor	Phosphorylation	Inhibitor	p56lck TK
S(+)-PD 128,907 hydrochloride	15.9592	100	Selective D3 dopamine receptor agonist	Dopamine	Agonist	D3
5-Bromo-2'-deoxyuridine	15.9548	90.3799	Thymidine analog; incorporated into DNA during S-phase of cell cycle	DNA Metabolism	Inhibitor
S-Nitrosoglutathione	15.9484	100	Nitric oxide donor in vivo	Nitric Oxide	Donor
Bromoacetylcholine bromide	15.9452	93.1943	Affinity alkylating agent of nicotinic acetylcholine receptors	Cholinergic	Ligand
Muscimol hydrobromide	15.9121	100	GABA-A receptor agonist, water soluble	GABA	Agonist	GABA-A, GABA-C
Pheniramine maleate	15.9069	100	H1 histamine receptor antagonist.	Histamine	Antagonist	H1
Felbamate	15.9064	100	Anticonvulsant; glutamate receptor antagonist	Glutamate	Antagonist
1-Methylhistamine dihydrochloride	15.8964	100	Histamine metabolite that crosses the blood-brain barrier	Histamine	Metabolite
MRS 1523	15.8594	100	Selective A3 adenosine receptor antagonist in rat	Adenosine	Antagonist	A3
Dihydrokainic acid	15.8349	100	Non-transportable glutamate analog that blocks glutamate receptors	Glutamate	Blocker	Kainate
L-3,4-Dihydroxyphenylalanine	15.8134	98.571	Precursor to dopamine; antiparkinsonian agent	Dopamine	Precursor
Prazosin hydrochloride	15.7838	97.9372	Peripheral alpha1 adrenoceptor antagonist	Adrenoceptor	Antagonist	alpha1
Rotenone	15.7795	84.8237	Inhibitor of mitochondrial electron transport	Cell Stress	Modulator	Mitochondria
Tetraethylthiuram disulfide	15.7347	29.8488	Alcohol dehydrogenase inhibitor	Biochemistry	Inhibitor	Alcohol Dehydrogenase
Alaproclate hydrochloride	15.7344	98.4068	Potent and selective serotonin reuptake inhibitor	Serotonin	Inhibitor	Reuptake
L-Cysteinesulfinic Acid	15.7279	100	Putative excitatory amino acid neurotransmitter	Glutamate	Ligand
Choline bromide	15.7239	100	Choline acetyltransferase substrate	Cholinergic	Substrate	Choline acetyltransferase
Quinolinic acid	15.6434	100	Neurotoxin which has neuroexcitatory activity; metabolite of trytophan	Glutamate	Antagonist	NMDA
PD 169316	15.6346	100	Potent, cell permeable and selective p38 MAP kinase inhibitor; nM potency	Phosphorylation	Inhibitor	p38 MAP kinase
S(-)-3PPP hydrochloride	15.6102	100	Dopamine autoreceptor agonist; postsynaptic dopamine receptor antagonist	Dopamine	Agonist	D2
SB 218795	15.5528	100	Non-peptide NK3 tachykinin receptor antagonist.	Neurotransmission	Antagonist	NK3
S-(-)-Carbidopa	15.5438	100	Peripherally active L-aromatic amino acid decarboxylase inhibitor; used in combination with levodopa for the treatment of Parkinson's Disease.	Biochemistry	Inhibitor	L-aromatic amino acid decarboxylase
Naltrexone hydrochloride	15.4741	100	Opioid receptor antagonist with greater potency and longer duration of action than its N-allyl congener, naloxone	Opioid	Antagonist
BIA 2-093	15.4284	100	Blocker of voltage-gated sodium channels; significantly blocks excitatory amino acid (glutamate and aspartate) release.	Na+ Channels	Blocker
cis-(Z)-Flupenthixol dihydrochloride	15.4207	100	Dopamine receptor antagonist; antipsychotic	Dopamine	Antagonist
Cinoxacin	15.4121	100	Quinolone antibacterial; enzyme inhibitor	Antibiotic	Inhibitor
N,N,N',N'-Tetramethylazodicarboxamide	15.3363	100	Thiol-oxidizing agent	Cell Stress	Modulator	Thiols
(±)-Brompheniramine maleate	15.3095	100	H1 Histamine receptor antagonist	Histamine	Antagonist	H1
TMPH hydrochloride	15.309	100	Potent inhibitor of neuronal nicotinic receptors. Subtype specific (alpha3/4 and beta 2/4 combinations).	Cholinergic	Inhibitor	Nicotinic
Thio-NADP sodium	15.3075	93.5501	Blocks nicotinate adenine dinucleotide phosphate (NAADP)-induced Ca2+ release	Intracellular Calcium	Blocker	NAADP-induced
1,3-Dipropyl-7-methylxanthine	15.3023	100	Caffeine analog with some selectivity for A2 adenosine receptors	Adenosine	Antagonist	A2
Demeclocycline hydrochloride	15.2887	100	Tetracycline antibiotic; interferes with protein synthesis	Antibiotic		Protein synthesis
(±)-p-Chlorophenylalanine	15.2804	100	Depletes brain serotonin by irreversible inhibition of tryptophan hydroxylase.	Neurotransmission	Inhibitor	Tryptophan hydroxylase
Pyrocatechol	15.2639	100	Carcinogen; causes DNA strand breakage	Cell Cycle	Inhibitor
Lidocaine N-ethyl bromide quaternary salt	15.2557	98.3773	Quaternary lidocaine derivative which blocks both fast, Na+-dependent action potentials and voltage-dependent, non-inactivating Na+ conductance	Na+ Channel	Antagonist
Cimetidine	15.2522	95.8295	H2 Histamine receptor antagonist; anti-ulcer agent	Histamine	Antagonist	H2
DBO-83	15.2225	95.1076	Nicotinic acetylcholine receptor agonist	Cholinergic	Agonist	Nicotinic
CR 2249	15.2163	100	Facilitates glycine action at NMDA glutamate receptors	Glutamate	Agonist	NMDA-Glycine
SU 9516	15.2028	100	Cylcin-dependent kinase-2 (Cdk-2) inhibitor; induces apoptosis in colon cancer cells	Cell Cycle	Inhibitor	Cdk2
5,5-Diphenylhydantoin	15.1644	100	Anticonvulsant; appears to stabilize excitable membranes perhaps through effects on Na+, K+, and Ca2+ channels	Anticonvulsant
Quinelorane dihydrochloride	15.1544	98.3046	D2 Dopamine receptor agonist; 2-aminopyridine analog of Quinpirole	Dopamine	Agonist	D2
(±)-Octoclothepin maleate	15.1329	100	D2 Dopamine receptor antagonist; serotonin receptor antagonist	Dopamine	Antagonist	D2
O-Phospho-L-serine	15.128	98.9348	Competitive NMDA glutamate receptor antagonist with close structural similarity to L-glutamate	Glutamate	Antagonist	NMDA
BTO-1	15.0932	100	Polo-like kinase (Plk) inhibitor.	Phosphorylation	Inhibitor	Plk
(±)-Vanillylmandelic acid	15.0747	96.9923	Metabolite of epinephrine	Adrenoceptor	Metabolite
MNS	15.0402	100	Src and Syk kinase inhibitor; prevents phosphorylation and cytoskeletal association of GPIIb/IIIa and talin.	Phosphorylation	Inhibitor	Src/Syk
Promazine hydrochloride	15.0201	100	D2 dopamine receptor antagonist; phenothiazine antipsychotic	Dopamine	Antagonist	D2
BMY 7378 dihydrochloride	15.0085	99.4982	Partial 5-HT1A serotonin receptor agonist; alpha1D adrenoceptor antagonist	Serotonin	Agonist	5-HT1A
AA-861	15.0033	100	5-lipoxygenase inhibitor	Leukotriene	Inhibitor	5-lipoxygenase
Nefiracetam	15.001	100	Pyrrolidonetype nootropic agent with various pharmacologic as well as cognition-enhancing effects.	Neurotransmission	Nootropic
Alloxazine	14.9613	100	Selective A2b adenosine receptor antagonist	Adenosine	Antagonist	A2b
GR 55562 dihydrobromide	14.9142	100	Selective 5-HT1B/1D serotonin receptor antagonist.	Serotonin	Antagonist	5-HT1B/1D
Methoxamine hydrochloride	14.8954	100	alpha1 Adrenoceptor agonist	Adrenoceptor	Agonist	alpha1
(±)-Methoxyverapamil hydrochloride	14.8918	100	L-type Ca2+ channel antagonist	Ca2+ Channel	Antagonist	L-type
Nimodipine	14.8894	100	Potent L-type Ca2+ channel antagonist	Ca2+ Channel	Antagonist	L-type
B-HT 933 dihydrochloride	14.8631	99.0449	Selective alpha2 adrenoceptor agonist	Adrenoceptor	Agonist	alpha2
Phenylbutazone	14.8437	96.1744	Anti-inflammatory; substrate for prostaglandin peroxidase	Prostaglandin	Substrate	Prostaglandin peroxidase
(±)-7-Hydroxy-DPAT hydrobromide	14.84	90.0918	Selective D3 dopamine receptor agonist	Dopamine	Agonist	D3
SB-215505	14.8218	100	Selective 5-HT2B serotonin receptor antagonist; 100-fold higher affinity at 2B versus 2C.	Serotonin	Antagonist	5-HT2B
ML-9	14.7219	100	Myosin light chain kinase (MLCK) inhibitor	Phosphorylation	Inhibitor	MLCK
GR 113808	14.7138	100	5-HT4 serotonin receptor antagonist.	Serotonin	Antagonist	5-HT4
Putrescine dihydrochloride	14.6939	100	Binds to the polyamine modulatory site of the NMDA glutamate receptor and potentiates NMDA-induced currents; precursor of spermidine	Glutamate	Agonist	NMDA-Polyamine
(±)-Normetanephrine hydrochloride	14.693	100	Norepinephrine metabolite	Adrenoceptor	Metabolite	Norepinephrine
DSP-4 hydrochloride	14.6829	100	Adrenergic neurotoxin which induces acute and relatively selective degeneration of both central and peripheral noradrenergic terminals in the rat and mouse	Adrenoceptor	Neurotoxin
(-)-Scopolamine,n-Butyl-, bromide	14.6828	98.7409	Cholinergic receptor antagonist	Cholinergic	Antagonist	Muscarinic
Hydroxyurea	14.6827	100	Antineoplastic; inactivates ribonucleoside reductase which blocks the synthesis of deoxynucleotides	DNA Metabolism	Inhibitor	Ribonucleoside reductase
Tetrahydrozoline hydrochloride	14.6723	100	alpha-Adrenoceptor agonist; imidazoline binding site ligand; vasoconstrictor	Adrenoceptor	Agonist	alpha
Clofibrate	14.6632	100	Antihyperlipoproteinemic; increases lipoprotein lipase activity, thus enhancing the rate of intravascular catabolism of ULDL to IDL and LDL	Lipid	Modulator	Lipoprotein lipase
Valproic acid sodium	14.6619	100	Anticonvulsant	Anticonvulsant
Tyrphostin AG 112	14.6562	100	Protein tyrosine kinase inhibitor	Phosphorylation	Inhibitor	Tyrosine kinase
(±)-AMT hydrochloride	14.6487	92.3558	Potent, selective and reversible inducible nitric oxide synthase inhibitor	Nitric Oxide	Inhibitor	iNOS
Bethanechol chloride	14.6438	100	Muscarinic acetylcholine receptor agonist; resistant to acetylcholinesterase and non-specific cholinesterases	Cholinergic	Agonist	Muscarinic
Mecamylamine hydrochloride	14.6253	100	Nicotinic acetylcholine receptor antagonist	Cholinergic	Antagonist	Nicotinic
Chlorambucil	14.6095	100	DNA crosslinker; induces apoptosis	DNA	Intercalator
Imidazole-4-acetic acid hydrochloride	14.5883	100	Competitive antagonist at GABA-C receptors	GABA	Antagonist	GABA-C
Naphazoline hydrochloride	14.5717	100	alpha-Adrenoceptor agonist; imidazoline receptor agonist; vasoconstrictor	Adrenoceptor	Agonist	alpha
Opipramol dihydrochloride	14.5696	100	sigma1, sigma2 receptor agonist; an antagonist at D2, 5HT2, and H1 receptors; atypical antidepressant, antipsychotic, and axiolytic.	Sigma receptor	Agonist	1, 2
Biperiden hydrochloride	14.5618	90.8574	Non-selective muscarinic acetylcholine receptor antagonist; antiparkinsonian	Cholinergic	Antagonist	muscarinic
Droperidol	14.5466	100	D1, D2 dopamine receptor antagonist	Dopamine	Antagonist	D1/D2
N-Succinyl-L-proline	14.5459	100	Potent and specific angiotensin converting enzyme (ACE) inhibitor	Neurotransmission	Inhibitor	ACE
Paroxetine hydrochloride hemihydrate (MW = 374.83)	14.5377	100	Selective serotonin reuptake inhibitor; antidepressant Sold with permission of GlaxoSmithKline. Actual molecular weight = 374.83 to account for 1/2 mole of water.	Serotonin	Inhibitor	Reuptake
(±)-Ibotenic acid	14.4921	100	Potent NMDA/metabotropic glutamate receptor agonist; excitotoxin; originally isolated from Amanita pantherina and Amanita muscaria	Glutamate	Agonist	NMDA
S(-)-p-Bromotetramisole oxalate	14.4766	100	Potent alkaline phosphatase inhibitor	Phosphorylation	Inhibitor	Alkaline phosphatase
3-Iodo-L-tyrosine	14.461	100	Tyrosine hydroxylase inhibitor	Neurotransmission	Inhibitor	Tyrosine hydroxylase
(S)-Propranolol hydrochloride	14.461	100	Active beta-adrenoceptor receptor blocking enantiomer; 5-HT1 serotonin receptor antagonist	Adrenoceptor	Blocker	beta
Carbamazepine	14.4352	100	Analgesic; anticonvulsant	Anticonvulsant
Methylergonovine maleate	14.3966	87.2134	Dopamine antagonist; ergot alkaloid which interacts with serotonergic, dopaminergic and alpha-adrenergic systems	Dopamine	Antagonist
(±)-2-Amino-5-phosphonopentanoic acid	14.3372	100	NMDA glutamate receptor antagonist	Glutamate	Antagonist	NMDA
Hypotaurine	14.3351	100	Antioxidant that binds hydroxyl radicals; GABA transport inhibitor	Cell Stress	Inhibitor	Antioxidant
N,N-Dipropyl-5-carboxamidotryptamine maleate	14.3262	100	Selective 5-HT1A serotonin receptor agonist	Serotonin	Agonist	5-HT1A
1-Aminobenzotriazole	14.317	100	Cytochrome P450 and chloroperoxidase inhibitor	Multi-Drug Resistance	Inhibitor	CYP450, chloroperoxidase
4-Imidazolemethanol hydrochloride	14.3164	98.6409	Histonol dehydrogenase Inhibitor	Histamine	Inhibitor	Histinol Dehydrogenase
AB-MECA	14.3039	100	High affinity A3 adenosine receptor agonist	Adenosine	Agonist	A3
Ranitidine hydrochloride	14.2813	100	H2 Histamine receptor antagonist; anti-ulcer agent	Histamine	Antagonist	H2
(±)-2-Amino-7-phosphonoheptanoic acid	14.2801	100	NMDA glutamate receptor antagonist; anticonvulsant	Glutamate	Antagonist	NMDA
Theophylline	14.2693	100	Selective A1 adenosine receptor antagonist.	Adenosine	Antagonist	A1 > A2
VER-3323 hemifumarate salt	14.2668	100	5-HT2C/5-HT2B serotonin receptor agonist.	Serotonin	Agonist	5-HT2C/5-HT2B
Benzamidine hydrochloride	14.258	100	Peptidase inhibitor	Biochemistry	Inhibitor	Peptidase
(-)-Cotinine	14.2568	100	Major metabolite of nicotine in humans	Cholinergic	Metabolite	Nicotinic
Na-p-Tosyl-L-lysine chloromethyl ketone hydrochloride	14.2419	100	Adenylyl cyclase inhibitor; blocks the LPS- or cytokine-induced activation of nuclear factor kB (NFkB)	Cyclic Nucleotides	Inhibitor	Adenylyl cyclase
PPNDS tetrasodium	14.235	100	P2X1 receptor antagonist	P2 Receptor	Antagonist	P2X1
Tyrphostin 47	14.2241	90.2481	EGFR tyrosine kinase inhibitor	Phosphorylation	Inhibitor	EGFR
Mephetyl tetrazole	14.2176	100	Potent and selective Kv1.5 potassium channel blocker.	K+ Channel	Blocker	Kv1.5
(±)-CGP-12177A hydrochloride	14.2138	100	Mixed beta adrenoceptor agonist/antagonist	Adrenoceptor	Agonist	beta
(-)-Scopolamine methyl nitrate	14.2088	93.5484	Competitive muscarinic acetylcholine receptor antagonist	Cholinergic	Antagonist	Muscarinic
CI-976	14.1893	100	Potent and selective acyl coenzyme A: cholesterol acyltransferase inhibitor.	Lipid Signaling	Inhibitor	ACAT
3-Bromo-7-nitroindazole	14.1793	100	Nitric oxide synthase (NOS) inhibitor	Nitric Oxide	Inhibitor	NOS
Perphenazine	14.1753	100	D2 dopamine receptor antagonist; sigma receptor agonist; phenothiazine antipsychotic	Dopamine	Antagonist	D2
Salbutamol	14.1317	99.1713	beta2-Adrenoceptor agonist	Adrenoceptor	Agonist	beta2
2-(2-Aminoethyl)isothiourea dihydrobromide	14.1029	100	Inhibits constitutive and inducible nitric oxide synthase (NOS)	Nitric Oxide	Inhibitor	NOS
Sodium Taurocholate hydrate	14.0583	91.4437	Multi-drug resistance conjugate pathway modulator.	Multi-Drug Resistance	Modulator	Conjugate Pathway
L-Canavanine	14.0425	100	Naturally occurring L-amino acid. Selective inhibitor of inducible nitric oxide synthase (iNOS).	Cell Stress	Inhibitor	iNOS
DPO-1	14.0419	100	Blocker of the IKur ultrarapid delayed rectifier current and Kv1.5 potassium channel.	K+ Channel	Blocker	Ikur and Kv1.5
2,4-Dinitrophenyl 2-fluoro-2-deoxy-beta-D-glucopyranoside	14.0145	100	exo-beta-(1,3)-Glucanase inhibitor	Biochemistry	Inhibitor	exo-beta-(1,3)-Glucanase
Atropine sulfate	13.975	100	Muscarinic acetylcholine receptor antagonist	Cholinergic	Antagonist	Muscarinic
N-Acetyl-5-hydroxytryptamine	13.9727	100	Immediate precursor of melatonin	Melatonin	Precursor
Y-27632 dihydrochloride	13.9504	100	Highly potent, cell-permeable, and selective Rho-associated coiled-coil forming protein serine/threonine kinase (ROCK) inhibitor. Also inhibits ROCK-II with equal potency. The inhibition is competitiv e with respect to ATP.	Phosphorylation	Inhibitor	ROCK
Chloroethylclonidine dihydrochloride	13.9481	96.2793	Irreversible alpha1B-adrenoceptor alkylating agent	Adrenoceptor	Antagonist	alpha1B
(±)-SKF 38393, N-allyl-, hydrobromide	13.93	85.1051	D1 dopamine receptor agonist.	Dopamine	Agonist	D1
Promethazine hydrochloride	13.9289	100	H1 Histamine receptor antagonist; anticholinergic	Histamine	Antagonist	H1
Azelaic acid	13.9121	100	Antiproliferative on melonama cells; inhibits mitochondrial oxidoreductases of the respiratory chain and inhibits DNA synthesis	DNA Metabolism	Inhibitor
Hexahydro-sila-difenidol hydrochloride, p-fluoro analog	13.8723	100	High affinity muscarinic acetylcholine receptor antagonist, but displays altered selectivity (M3 > M1 > M2)	Cholinergic	Antagonist	M3>M1>M2
6-Nitroso-1,2-benzopyrone	13.8713	100	Poly(ADP-ribose) polymerase (PARP) ligand which preferentially destabilizes one of the two zinc-fingers inactivating the enzyme	Transcription	Inhibitor	PARP
Corticosterone	13.8429	97.7263	Glucocorticoid secreted by the adrenal cortex; activates both mineralcorticoid and glucocorticoid receptors	Hormone		Glucocorticoid
CPCCOEt	13.8423	100	Selective non-competitive mGlu1 glutamate receptor antagonist	Glutamate	Antagonist	mGluR1
4-Hydroxyphenethylamine hydrochloride	13.8027	100	Dopamine receptor agonist	Dopamine	Agonist
BIX 01294 trihydrochloride hydrate	13.7982	100	Selective histone methyl transferase inhibitor.	Gene Regulation	Inhibitor	HMT
Trazodone hydrochloride	13.7786	54.5825	Atypical antidepressant	Serotonin	Inhibitor	Reuptake
Dilazep hydrochloride	13.7616	100	Adenosine uptake inhibitor	Adenosine	Inhibitor	Uptake
LP44	13.7055	100	A high affinity 5-HT7 receptor agonist.	Serotonin	Agonist	5-HT7
Bromoacetyl alprenolol menthane	13.6996	91.3828	Alkylating beta adrenoceptor antagonist	Adrenoceptor	Antagonist	beta
Thiolactomycin	13.6776	100	Inhibits bacterial, not eukaryotic, myristate synthesis. Effective as antitrypanosomal and antimalarial.	Antibiotic	Inhibitor	Myristate synthesis
Ipratropium bromide	13.6728	100	Muscarinic acetylcholine receptor antagonist; bronchodilator	Cholinergic	Antagonist	Muscarinic
Diethylenetriaminepentaacetic acid	13.5896	100	Zinc-dependent proteases carboxypeptidase A and aminopeptidase N inhibitor; chelating agent	Biochemistry	Inhibitor	Zn2+-dependent protease
PRE-084	13.5423	100	Potent and highly selective sigma1 receptor agonist	Opioid	Agonist	sigma1
Amifostine	13.4631	100	Radioprotective agent; selectively protects normal tissues from the damaging effects of anti-neoplastic radiation therapy	Cell Stress	Inhibitor	Cytoprotectant
Lithium Chloride	13.4526	100	Anti-manic drug used in the treatment of bipolar depression; inhibitor of inositol monophosphatase	Neurotransmission	Inhibitor	Inositol monophosphatase
1,3-Dimethyl-8-phenylxanthine	13.4517	90.6585	Selective A1 adenosine receptor antagonist	Adenosine	Antagonist	A1
Ro 41-1049 hydrochloride	13.4496	98.3207	Selective, reversible, orally-active MAO-A inhibitor	Neurotransmission	Inhibitor	MAO-A
CyPPA	13.4476	78.1712	CyPPA is a positive modulator of small conductance Ca2+-activated K2+ channels; selective for SK3 and SK2.	K+ Channels	Modulator	SK3 and SK2
Histamine, R(-)-alpha-methyl-, dihydrochloride	13.4075	100	Potent, selective H3 histamine receptor agonist which crosses the blood-brain barrier; inhibits histamine synthesis and release	Histamine	Agonist	H3
S-Ethylisothiourea hydrobromide	13.3992	100	Inhibitor of iNOS, eNOS, and nNOS	Nitric Oxide	Inhibitor	NOS
7-Nitroindazole	13.3456	86.7842	Selective inhibitor of brain nitric oxide synthase	Nitric Oxide	Inhibitor	nNOS
EGTA	13.3193	100	Carboxypeptidase B inhibitor; chelating agent useful for the determination of calcium in the presence of magnesium	Biochemistry	Inhibitor	Carboxypeptidase B
(6R)-5,6,7,8-Tetrahydro-L-biopterin hydrochloride	13.3192	100	Cofactor for tyrosine hydroxylase, tryptophan hydroxylase and nitric oxide synthase	Neurotransmission	Cofactor	Tyrosine & tryptophan hydroxylase, NOS
Diacylglycerol Kinase Inhibitor II	13.3114	100	Diacylglycerol kinase inhibitor	Phosphorylation	Inhibitor	Diacylglycerol kinase
CNS-1102	13.2882	100	Noncompetitive NMDA glutamate receptor antagonist.	Glutamate	Antagonist	NMDA
Guanabenz acetate	13.2829	82.0026	Centrally acting alpha2 adrenoceptor agonist; antihypertensive	Adrenoceptor	Agonist	alpha2
NCS-382	13.2632	100	gamma-Hydroxybutyrate receptor antagonist	GABA	Antagonist	gamma-Hydroxybutyrate
p-MPPF dihydrochloride	13.2463	100	Selective 5-HT1A serotonin receptor antagonist	Serotonin	Antagonist	5-HT1A
Cetirizine dihydrochloride	13.2013	100	Orally active, non-sedating, and selective H1 histamine receptor antagonist; antihistamine;.	Histamine	Antagonist	H1
L-Glutamine	13.1962	100	Excitatory amino acid	Glutamate	Agonist
Sandoz 58-035	13.1957	100	Acyl-CoA:cholesterol acyltransferase (ACAT) inhibitor	Lipid	Inhibitor	ACAT
Succinylcholine chloride	13.182	100	Nicotinic acetylcholine receptor antagonist.	Cholinergic	Antagonist	Nicotinic
trans-(±)-ACPD	13.147	100	Metabotropic glutamate receptor agonist	Glutamate	Agonist	Metabotropic
cis-Azetidine-2,4-dicarboxylic acid	13.0956	100	NMDA glutamate receptor modulator	Glutamate	Modulator	NMDA
Terfenadine	13.0858	100	Non-sedating H1 histamine receptor antagonist	Histamine	Antagonist	H1
5-Carboxamidotryptamine maleate	13.0777	100	5-HT7 Serotonin receptor agonist	Serotonin	Agonist	5-HT7
Buspirone hydrochloride	13.0772	97.8484	5-HT1A Serotonin receptor agonist; non-benzodiazepine anxiolytic	Serotonin	Agonist	5-HT1A
Quipazine, N-methyl-, dimaleate	13.0769	100	Tertiary amine analog of quipazine which binds to 5-HT3 serotonin receptors with an affinity similar to that of quipazine, but which lacks affinity for central 5-HT1B serotonin receptors	Serotonin	Agonist	5-HT3
Melphalan	13.0669	80.434	Antineoplastic; forms DNA intrastrand crosslinks by bifunctional alkylation in 5'-GGC sequences	DNA Metabolism	Intercalator	GCC
3-Nitropropionic acid	13.0483	94.7037	Mitochondrial inhibitor; excitotoxin shown to cause brain lesions similar to those of Huntington's disease	Cell Stress	Toxin
Cephalosporin C zinc salt	13.028	100	Antibiotic; interferes with cell wall synthesis	Antibiotic		Cell wall synthesis
Chloroquine diphosphate	12.9968	100	Antimalarial; anti-amoebic; anti-inflammatory; binds strongly to double-stranded DNA	DNA	Intercalator	DNA
A-77636 hydrochloride	12.977	100	Potent, orally active D1 dopamine receptor agonist	Dopamine	Agonist	D1
Aminobenztropine	12.9674	100	High affinity muscarinic acetylcholine receptor ligand	Cholinergic	Ligand	Muscarinic
MHPG sulfate potassium	12.9158	90.3301	Norepinephrine metabolite	Adrenoceptor	Metabolite
Trihexyphenidyl hydrochloride	12.903	100	Muscarinic acetylcholine receptor antagonist; centrally acting anticholinergic	Cholinergic	Antagonist	Muscarinic
Wortmannin from Penicillium funiculosum	12.8873	100	Potent and specific phosphatidylinositol 3-kinase (P13-K) inhibitor	Phosphorylation	Inhibitor	PI3K
3-alpha,21-Dihydroxy-5-alpha-pregnan-20-one	12.8192	100	Positive allosteric modulator of GABA-A receptors	GABA	Modulator	GABA-A
(2S,1'S,2'S)-2-(carboxycyclopropyl)glycine	12.8187	100	Potent group II metabotropic glutamate receptor agonist	Glutamate	Agonist	mGluR2
1-Deoxynojirimycin hydrochloride	12.8018	100	alpha-glucosidase I-II inhibitor	Biochemistry	Inhibitor	alpha-glucosidase
Arcaine sulfate	12.7891	100	Potent competitive antagonist of the polyamine site on the NMDA glutmate receptor	Glutamate	Antagonist	NMDA-Polyamine
NG-Monomethyl-L-arginine acetate	12.7793	100	Nitric oxide synthase inhibitor; blocks formation of endothelium-derived relaxing factor (EDRF)	Nitric Oxide	Inhibitor	NOS
Uridine 5'-diphosphate sodium	12.755	100	P2Y receptor agonist	P2 Receptor	Agonist	P2Y
DL-alpha-Difluoromethylornithine hydrochloride	12.7481	100	Selective irreversible ornithine decarboxylase (ODC) inhibitor.	Angiogenesis	Inhibitor	ODC
(±)-alpha-Lipoic Acid	12.7367	100	Coenzyme needed for the activity of enzyme complexes such as those of pyruvate dehydrogenase and glycine decarboxylase	Cell Stress	Coenzyme	Pyruvate dehydrogenase
Dicyclomine hydrochloride	12.6947	100	Competitive muscarinic acetylcholine receptor antagonist	Cholinergic	Antagonist	Muscarinic
(+)-Hydrastine	12.6815	100	Potent competitive GABA-A receptor antagonist which is more potent than bicuculline; isolated from Corydalis stricta	GABA	Antagonist	GABA-A
N-Acetylprocainamide hydrochloride	12.6726	100	Blocks Na+ channels and appears to have Class III anti-arrhythmic activity; metabolite of Procainamide	Na+ Channel	Blocker
Methoctramine tetrahydrochloride	12.6421	100	Selective M2 muscarinic acetylcholine receptor antagonist	Cholinergic	Antagonist	M2
Azathioprine	12.5385	100	Purine analog; purine synthesis inhibitor; immunosuppressant	P2 Receptor	Inhibitor	Purine synthesis
N6-2-(4-Aminophenyl)ethyladenosine	12.5141	100	Potent, non-selective A3 adenosine receptor agonist	Adenosine	Agonist	A3
Cortisone 21-acetate	12.5018	100	Anti-inflammatory cortisol	Hormone		Cortisol
Amiprilose hydrochloride	12.4958	100	Immunomodulator; therapeutic agent in inflammatory arthritis	Immune System	Modulator
Tyrphostin 23	12.4656	52.427	Protein tryrosine kinase EGFR inhibitor.	Phosphorylation	Inhibitor	EGFR
Naltriben methanesulfonate	12.4629	100	Highly selective delta2 opioid receptor antagonist	Opioid	Antagonist	delta2
Terazosin hydrochloride	12.4441	100	alpha1-Adrenoceptor antagonist	Adrenoceptor	Antagonist	alpha1
Hexamethonium bromide	12.4407	100	Blocks nicotinic acetylcholine receptors at autonomic ganglia	Cholinergic	Antagonist	Nicotinic
Benztropine mesylate	12.4318	93.6857	Muscarinic acetylcholine receptor antagonist	Cholinergic	Antagonist	Muscarinic
6-Chloromelatonin	12.3951	100	Melatonin receptor agonist	Melatonin	Agonist
Cefsulodin sodium salt hydrate	12.3862	98.6736	Third generation cephalosporin antibiotic; interferes with cell wall synthesis	Antibiotic		Cell wall synthesis
Moxonidine hydrochloride	12.3722	99.0408	Selective alpha2A adrenoreceptor agonist; imidazoline binding site agonist; antihypertensive	Adrenoceptor	Agonist	alpha2A
MHPG piperazine	12.3504	100	Norepinephrine metabolite	Adrenoceptor	Metabolite
9-cyclopentyladenine	12.2744	100	Cell-permeable, non-competitive adenylyl cyclase inhibitor; targets the P-site domain	Cyclic Nucleotides	Inhibitor	Adenylate cyclase
(-)-alpha-Methylnorepinephrine	12.2718	100	Active enantiomer; adrenoceptor agonist; vasoconstrictor; antihypertensive	Adrenoceptor	Agonist
Clomipramine hydrochloride	12.2619	100	Serotonin reuptake inhibitor; antidepressant	Serotonin	Inhibitor	Reuptake
(+)-Cyclazocine	12.1871	100	Sigma opioid receptor antagonist	Opioid	Antagonist
U-62066	12.1731	100	Highly selective kappa opioid receptor agonist; antitussive	Opioid	Agonist	kappa
L-alpha-Methyl DOPA	12.1623	100	L-aromatic amino acid decarboxylase inhibitor; antihypertensive	Biochemistry	Inhibitor	Aromatic amino acid decarboxylase
Tetracaine hydrochloride	12.0865	100	Local anesthetic	Na+ Channel	Modulator
SR 59230A oxalate	12.0737	100	beta3-Adrenoceptor antagonist	Adrenoceptor	Antagonist	beta3
Zonisamide sodium	12.0644	100	Antiepileptic; effective in various animal epilepsy models and in humans with both partial and generalized epileptic seizures	Anticonvulsant
Oxaprozin	12.0527	100	Non-steroidal anti-inflammatory drug (NSAID)	Prostaglandin	Inhibitor
Colchicine	12.0426	94.1254	Prevents tubulin polymerization	Cytoskeleton and ECM	Inhibitor	Tubulin
CGS-12066A maleate	12.0381	100	5-HT1B Serotonin receptor agonist	Serotonin	Agonist	5-HT1B
(±)-6-Chloro-PB hydrobromide	12.028	100	D1 dopamine receptor agonist	Dopamine	Agonist	D1
Cisplatin	12.0234	84.8638	Induces intrastrand DNA crosslinks; effects are regulated by kinases, phosphatases and Ca2+/calmodulin	DNA	Intercalator
NU6027	11.9679	100	Selective cyclin-dependent kinase-2 (CDK2) inhibitor.	Phosphorylation	Inhibitor	CDK2
Piroxicam	11.9441	100	Cyclooxygenase (COX) inhibitor	Prostaglandin	Inhibitor	COX
3,4-Dichloroisocoumarin	11.9248	100	Serine protease inhibitor	Biochemistry	Inhibitor	Serine Protease
D-ribofuranosylbenzimidazole	11.912	100	Inhibitor of RNA synthesis; chain terminator	Transcription	Inhibitor
Tryptamine hydrochloride	11.9063	100	Serotonin receptor ligand	Serotonin	Ligand
Nalidixic acid sodium	11.8989	100	Inhibits bacterial DNA polymerase (DNA gyrase)	Antibiotic	Inhibitor	DNA Gyrase
Fluspirilene	11.8762	100	Dopamine receptor antagonist; antipsychotic	Dopamine	Antagonist	D2/D1
Clemastine fumarate	11.8466	100	H1 Histamine receptor antagonist	Histamine	Antagonist	H1
Ro 90-7501	11.8306	100	Inhibits amyloid beta42 (Abeta42) fibril formation.	Neurodegeneration	Inhibitor	amyloid beta42 fibril formation
Acetohexamide	11.7905	100	Stimulates insulin release	Hormone	Releaser	Insulin
Pentylenetetrazole	11.7755	100	Non-specific CNS stimulant; convulsant	Neurotransmission	Modulator	CNS
(±)-AMPA hydrobromide	11.7729	100	Potent excitatory amino acid that interacts selectively with central AMPA/kainate glutamate receptors	Glutamate	Agonist	AMPA/kainate
R(+)-SCH-23390 hydrochloride	11.7493	90.7279	Selective D1 dopamine receptor antagonist	Dopamine	Antagonist	D1
TMB-8 hydrochloride	11.7461	100	Intracellular Ca2+ antagonist; inhibits calmodulin-sensitive Ca2+-ATPase activity; protein kinase C inhibitor	Intracellular Calcium	Antagonist
(-)-Physostigmine	11.746	100	Cholinesterase inhibitor	Cholinergic	Inhibitor	Cholinesterase
L-3,4-Dihydroxyphenylalanine methyl ester hydrochloride	11.7041	100	Precursor to L-DOPA that crosses the blood-brain barrier	Dopamine	Precursor
(±)-Atenolol	11.6865	100	Selective beta1 adrenoceptor antagonist; antihypertensive; antianginal; antiarrhythmic	Adrenoceptor	Antagonist	beta1
3-n-Propylxanthine	11.6838	100	Weak competitive antagonist at both A1 and A2 adenosine receptors	Adenosine	Antagonist	A1 > A2
N-p-Tosyl-L-phenylalanine chloromethyl ketone	11.6799	64.4652	Blocks LPS- or cytokine-induced activation of nuclear factor kB (NFkB), which, blocks the induction of iNOS and COX-2 transcription; blocks activation of pp70s6k by all mitogens	Biochemistry	Inhibitor	Chymotrypsin alpha
Atropine methyl nitrate	11.6624	100	Muscarinic acetylcholine receptor antagonist	Cholinergic	Antagonist	Muscarinic
CBIQ	11.6352	100	Activates cystic fibrosis transmembrane conductance regulator (CFTR) and the intermediate-conductance calcium-sensitive K+ channel.	K+ Channel	Activator	CFTR / KCNN4
(±)-SKF-38393 hydrochloride	11.6322	93.4891	D1 Dopamine receptor agonist	Dopamine	Antagonist	D1
S-(+)-PD 123177 trifluoroacetate salt hydrate	11.5902	100	Selective AT2 angiotensin receptor antagonist	Neurotransmission	Antagonist	AT2
Prochlorperazine dimaleate	11.5248	100	Antipsychotic agent; used in the treatment of spastic gastrointestinal disorders	Dopamine	Antagonist
Trimipramine maleate	11.5151	85.368	Serotonin reuptake inhibitor that also blocks norepinephrine reuptake; antidepressant	Serotonin	Inhibitor	Reuptake
Tetradecylthioacetic acid	11.5114	69.4073	Peroxisome proliferator-activated receptor (PPAR)-alpha agonist	Transcription	Agonist	PPAR-alpha
SKF-525A hydrochloride	11.5058	100	Inhibitor of microsomal drug metabolism	Multi-Drug Resistance	Inhibitor	Microsomal oxidation
AMN082	11.4935	95.9587	Selective allosteric mGluR7 receptor agonist.	Glutamate	Agonist	mGluR7
Ketotifen fumarate	11.4576	96.3086	H1 Histamine receptor antagonist	Histamine	Antagonist	H1
(±)-Chlorpheniramine maleate	11.4336	100	H1 Histamine receptor antagonist	Histamine	Antagonist	H1
Doxylamine succinate	11.4015	100	H1 Histamine receptor antagonist	Histamine	Antagonist	H1
3-Morpholinosydnonimine hydrochloride	11.4	100	Nitric oxide donor	Nitric Oxide	Donor
Chlorpropamide	11.3953	100	Stimulates insulin release	Hormone	Releaser	Insulin
5-(N-Ethyl-N-isopropyl)amiloride	11.3481	100	Selective blocker of Na+/H+ antiport	Ion Pump	Blocker	Na+/H+ Antiporter
5'-N-Ethylcarboxamidoadenosine	11.3458	100	Potent adenosine receptor agonist with equal affinity at A1 and A2 receptors	Adenosine	Agonist	A1/A2
XK469	11.3358	76.3201	Topoisomerase II beta inhibitor; apoptosis inducer.	Apoptosis	Inhibitor	TopoII beta
N6-Cyclopentyladenosine	11.2971	100	Selective A1 adenosine receptor agonist	Adenosine	Agonist	A1
Rottlerin	11.2954	98.79	PKC and CaM kinase III inhibitor	Phosphorylation	Inhibitor	PKC / CaM Kinase III
DFB	11.2656	100	Positive allosteric modulator of the mGluR5 metabotropic glutamate receptor.	Glutamate	Modulator	mGluR5
L-N6-(1-Iminoethyl)lysine hydrochloride	11.1359	100	Selective inducible nitric oxide synthase (iNOS) inhibitor.	Nitric Oxide	Inhibitor	iNOS
6-Hydroxy-DL-DOPA	11.1317	100	Precursor of the catecholaminergic neurotoxin, 6-hydroxydopamine; converted to 6-hydroxydopamine by L-aromatic amino acid decarboxylase	Adrenoceptor	Neurotoxin
3-Aminopropionitrile fumarate	11.128	100	Transformed to cyanide by cytochrome P450 in liver	Multi-Drug Resistance	Substrate	CYP450
S-(4-Nitrobenzyl)-6-thioguanosine	11.0353	100	Potent adenosine transport inhibitor	Adenosine	Inhibitor
Praziquantel	11.0289	100	Ca2+ Ionophore; anthelmintic	Antibiotic		Ca2+ Ionophore
SB 206553 hydrochloride	11.022	100	Potent 5-HT2C/5-HT2B serotonin receptor antagonist	Serotonin	Antagonist	5-HT2C/5-HT2B
(±)-Norepinephrine (+)bitartrate	11.0133	100	Adrenergic neurotransmitter	Adrenoceptor	Agonist
L-Buthionine-sulfoximine	11.0111	100	Glutathione synthesis inhibitor	Multi-Drug Resistance	Inhibitor
Fulvestrant	10.9421	100	Selective estrogen receptor downregulator (SERD). First pure antiestrogen with no agonistic activity both in vitro and in vivo.	Hormone	SERD	Estrogen Receptor
R(-)-Apocodeine hydrochloride	10.9252	100	Dopamine receptor agonist; apomorphine metabolite	Dopamine	Agonist
Amitriptyline hydrochloride	10.9198	100	Tricyclic antidepressant	Adrenoceptor	Inhibitor	Uptake
L-732,138	10.9067	100	Competitive antagonist at substance P receptors; approximately 1000-fold more potent at cloned human NK-1 receptors than at cloned human NK-2 and NK-3 receptors	Tachykinin	Antagonist	NK1 > NK2, NK3
Naltrindole hydrochloride	10.9041	100	Highly selective, non-peptide delta opioid receptor antagonist that is active when administered peripherally	Opioid	Antagonist	delta
Metolazone	10.8885	100	Diuretic; antihypertensive	Ion Pump	Inhibitor	Na+/Cl- transporter
Ganaxolone	10.8734	100	Positive allosteric modulator of GABA-A receptors	GABA	Modulator	GABA-A
CB 1954	10.8595	98.612	Prodrug activated by NAD(P)H quinone oxidoreductase-2	DNA	Intercalator
8-(p-Sulfophenyl)theophylline	10.7709	100	Adenosine receptor antagonist with selectivity for A1 over A2	Adenosine	Antagonist	A1 > A2
Tocainide hydrochloride	10.7497	100	Sodium channel blocker. Class IB antiarrhythmic.	Na+ Channel	Blocker
ATPA	10.7326	100	Selective kainate glutamate receptor agonist	Glutamate	Agonist	Kainate
Amoxapine	10.6655	100	Tricyclic antidepressant; inhibits neuronal uptake of norepinephrine	Adrenoceptor	Inhibitor	Uptake
alpha-Methyl-5-hydroxytryptamine maleate	10.6443	100	5-HT2 Serotonin receptor agonist	Serotonin	Agonist	5-HT2
Levallorphan tartrate	10.6411	100	Opioid receptor antagonist.	Opioid	Antagonist
L-733,060 hydrochloride	10.6345	100	NK1 tachykinin receptor antagonist	Tachykinin	Antagonist	NK1
Caffeine	10.6336	99.3502	Phosphodiesterase inhibitor; central stimulant	Adenosine	Inhibitor	Phosphodiesterase
(±)-Vesamicol hydrochloride	10.6316	100	Potent inhibitor of vesicular acetylcholine storage	Cholinergic	Inhibitor	ACh storage
Tyrphostin AG 538	10.627	85.1849	Insulin growth factor 1 (IGF-1) receptor protein tyrosine kinase inhibitor	Phosphorylation	Inhibitor	IGF-1 RTK
Tracazolate	10.6087	100	Non-benzodiazepine anxiolytic which has a high differential between sedative and anxiolytic doses	GABA	Modulator
Nitrendipine	10.593	94.997	Ca2+ channel blocker; antihypertensive	Ca2+ Channel	Antagonist	L-type
4-(2-Aminoethyl)benzenesulfonyl fluoride hydrochloride	10.5898	100	Irreversible serine protease inhibitor	Biochemistry	Inhibitor	Serine Protease
O-Methylserotonin hydrochloride	10.586	100	Nonselective serotonin receptor agonist that lacks affinity for the 5-HT3 receptor	Serotonin	Agonist
Melatonin	10.5797	100	Endogenous neurohormone which controls photo-periodic biological rhythms	Melatonin	Agonist
CGP 20712A methanesulfonate	10.575	100	Selective beta1-adrenoceptor antagonist	Adrenoceptor	Antagonist	beta1
Cyclobenzaprine hydrochloride	10.5134	100	5-HT2 serotonin receptor antagonist	Serotonin	Antagonist	5-HT2
AGK2	10.4845	90.8171	SIRT2 inhibitor. AGK2 rescues dopamine neurons from a-synuclein toxicity in Parkinson's disease models.	Gene Regulation	Inhibitor	SIRT2
p-Aminoclonidine hydrochloride	10.481	100	alpha2 Adrenoceptor agonist	Adrenoceptor	Agonist	alpha2
Roscovitine	10.4804	100	Potent, selective inhibitor of cyclin-dependent kinases (CDKs)	Phosphorylation	Inhibitor	CDK
Benoxathian hydrochloride	10.4716	92.252	Selective alpha1 adrenoceptor antagonist	Adrenoceptor	Antagonist	alpha1
DL-Stearoylcarnitine chloride	10.4481	87.5344	Protein kinase C (PKC) inhibitor	Phosphorylation	Inhibitor	PKC
trans-Azetidine-2,4-dicarboxylic acid	10.4116	100	mGluR1 and mGluR5 metabotropic glutamate receptor agonist	Glutamate	Agonist	mGluR1, mGluR5
S(-)-UH-301 hydrochloride	10.3967	72.572	Potent and selective 5-HT1A serotonin receptor antagonist.	Serotonin	Antagonist	5-HT1A
CGS-15943	10.3745	100	Highly potent, non-selective A1 adenosine receptor antagonist	Adenosine	Antagonist	A1
Nialamide	10.3688	89.9727	Monoamine oxidase inhibitor	Neurotransmission	Inhibitor	MAO
L-alpha-Methyl-p-tyrosine	10.3501	97.2349	Tyrosine hydroxylase inhibitor	Neurotransmission	Inhibitor	Tyrosine hydroxylase
Naloxone hydrochloride	10.3235	100	Opioid receptor antagonist	Opioid	Antagonist
2',3'-dideoxycytidine	10.3058	100	Nucleoside analog; reverse transcriptase inhibitor; antiviral	Immune System	Inhibitor	Reverse Transcriptase
Icilin	10.2719	100	Potent agonist at the CMR1 cold- and menthol-sensitive receptor.	Neurotransmission	Agonist	CMR1
(E)-4-amino-2-butenoic acid	10.2478	100	Potent GABA-C receptor agonist.	GABA	Agonist	GABA-C
(±)-Nipecotic acid	10.2391	89.9463	GABA uptake inhibitor	GABA	Inhibitor	Uptake
alpha-Guanidinoglutaric acid	10.2374	100	Endogenous convulsant; nitric oxide synthase (NOS) inhibitor	Nitric Oxide	Inhibitor	NOS
Felodipine	10.2191	100	L-type calcium channel blocker	Ca2+ Channel	Blocker	L-type
(-)-Eseroline fumarate	10.202	100	Metabolite of physostigmine (eserine); potent analgesic; cholinesterase inhibitor	Cholinergic	Inhibitor	Cholinesterase
Arecaidine propargyl ester hydrobromide	10.1878	100	Potent muscarinic acetylcholine receptor agonist exhibiting a slight selectivity for M2 receptors	Cholinergic	Agonist	M2
3,7-Dimethyl-1-propargylxanthine	10.1735	100	A2 adenosine receptor antagonist.	Adenosine	Antagonist	A2
(+)-Pilocarpine hydrochloride	10.1377	100	Cholinergic receptor agonist	Cholinergic	Agonist	Muscarinic
U-99194A maleate	10.1326	100	D3 dopamine receptor antagonist	Dopamine	Antagonist	D3
R(+)-UH-301 hydrochloride	10.1119	100	Potent and selective 5-HT1A serotonin receptor agonist	Serotonin	Agonist	5-HT1A
(±)-Octopamine hydrochloride	10.0924	100	Neurotransmitter	Adrenoceptor	Agonist	alpha
Acyclovir	10.016	100	Antiviral agent	Immune System	Inhibitor	Viral DNA synthesis
ICI 63,137	9.94654	100	Phosphodiesterase IV (PDE 4) inhibitor	Cyclic nucleotides	Inhibitor	PDE4
S(+)-Isoproterenol (+)-bitartrate	9.92924	100	Sympathomimetic amine acting almost exclusively on beta adrenoceptors; bronchodilator; less active enantiomer of Isoproterenol	Adrenoceptor		beta
Flutamide	9.90232	100	Non-steroidal anti-androgen	Hormone	Inhibitor	Androgen
S(-)-Willardiine	9.8732	100	AMPA/kainate glutamate receptor agonist	Glutamate	Agonist	AMPA/kainate
Ebastine	9.82593	100	Nonsedating histamine H1 receptor antagonist without cardiac side effects at 5X effective dose.	Histaminergics	Antagonist	H1
1-Methylimidazole	9.81606	97.2292	Anti-inflammatory; prostaglandin H synthase inhibitor; antithyroid drug	Prostaglandin	Inhibitor	COX
ABT-702 dihydrochloride	9.80648	100	Adenosine kinase (ADK) inhibitor.	Phosphorylation	Inhibitor	ADK
Daidzein	9.80074	100	Isoflavonoid cytostatic agent that arrests the cell cycle at G1; inhibitor of mitochondrial aldehyde dehydrogenase	Cell Cycle	Inhibitor	Aldehyde dehydrogenase
Nisoxetine hydrochloride	9.77885	100	Potent and selective norepinephrine reuptake blocker	Adrenoceptor	Blocker	Reuptake
Nocodazole	9.75672	100	Disrupts microtubules by binding to beta-tubulin	Cytoskeleton and ECM	Inhibitor	beta-tubulin
Nimustine hydrochloride	9.75586	100	Antineoplastic; bifunctional nitrosourea alkylating anticancer agent	DNA	Intercalator
Caroverine hydrochloride	9.73141	100	Nonselective NMDA and AMPA glutamate receptor antagonist.	Glutamatergics	Antagonist	NMDA/AMPA
Trandolapril	9.72507	100	Angiotensin coverting enzyme (ACE) inhibitor.	Neurotransmission	Inhibitor	ACE
NSC 95397	9.71805	100	Selective, irreversible Cdc25 dual specificity phosphatase inhibitor.	Phosphorylation	Inhibitor	Cdc25
Yohimbine hydrochloride	9.71762	100	alpha2 Adrenoceptor antagonist isolated from Cortnanthe johimbe	Adrenoceptor	Antagonist	alpha2
1-benzoyl-5-methoxy-2-methylindole-3-acetic acid	9.7134	100	Putative inhibitor of multidrug resistance-associated protein 1 (MRP1)	Multi-Drug Resistance	Inhibitor	MRP1
2,3-Butanedione	9.68129	100	Reversible myosin ATPase inhibitor	Cytoskeleton and ECM	Inhibitor	Myosin ATPase
S-(-)-Eticlopride hydrochloride	9.65774	100	Potent and selective D2 dopamine receptor antagonist	Dopamine	Antagonist	D2
1,10-Diaminodecane	9.62248	100	Inverse agonist at the polyamine recognition site of the NMDA glutamate receptors	Glutamate	Agonist (inverse)	NMDA-polyamine
Stevioside	9.60308	100	Noncaloric natural sweetener; inhibits transepithelial transport of para-aminohippurate (PAH) by interfering with the organic anion transport system.	Ion Channels	Transport inhibitor	PAH
HA-100	9.58364	100	Inhibitor of protein kinase A (PKA), protein kinase C (PKC) and myosin light chain kinase (MLCK)	Phosphorylation	Inhibitor	PKA / PKC / MLCK
U-69593	9.57569	100	Selective kappa opioid receptor agonist	Opioid	Agonist	kappa
YC-1	9.56394	100	NO-independent guanylyl cyclase activator	Cyclic Nucleotides	Activator	Guanylyl cyclase
Furegrelate sodium	9.5416	100	Thromboxane synthetase inhibitor	Phosphorylation	Inhibitor	Thromboxane synthase
Pirfenidone	9.53767	100	Inhibitor of collagen production and fibroblast proliferation	Immune System	Inhibitor
3-aminobenzamide	9.53617	100	Poly(ADP-ribose) synthetase (PARS) inhibitor	Apoptosis	Inhibitor	PARS
9-Amino-1,2,3,4-tetrahydroacridine hydrochloride	9.52509	100	Cholinesterase inhibitor; reported to be useful in the treatment of Alzheimer's disease	Cholinergic	Inhibitor	Cholinesterase
Tulobuterol hydrochloride	9.52227	100	beta-Adrenoceptor agonist related to structurally to terbutaline; bronchodilator	Adrenoceptor	Agonist	beta
5-hydroxydecanoic acid sodium	9.50866	100	Blocks post ischemic actions of the K+ channel activator cromakalim	K+ Channel	Blocker
SIB 1757	9.46608	100	Highly selective mGlu5 metabotropic glutamate receptor antagonist	Glutamate	Antagonist	mGluR5
Acetazolamide	9.4624	100	Carbonic anhydrase inhibitor; diuretic	Biochemistry	Inhibitor	Carbonic anhydrase
1-(m-Chlorophenyl)-biguanide hydrochloride	9.45889	100	5-HT3 serotonergic receptor agonist	Serotonin	Agonist	5-HT3
Metrazoline oxalate	9.41667	88.9745	Potent and selective imidazoline binding site ligand	Imidazoline	Ligand
BTCP hydrochloride	9.38987	100	Selective blocker of dopamine reuptake	Dopamine	Blocker	Reuptake
Fenspiride hydrochloride	9.35299	100	alpha-Adrenoceptor antagonist; NSAID	Adrenoceptor	Antagonist	alpha
Carboplatin	9.3373	98.6949	Antineoplastic	DNA	Intercalator
Triflupromazine hydrochloride	9.31436	100	D2 dopamine receptor antagonist; phenothiazine antipsychotic	Dopamine	Antagonist	D2
3-Amino-1-propanesulfonic acid sodium	9.31122	100	GABA-A receptor agonist	GABA	Agonist	GABA-A
(±)-Muscarine chloride	9.28182	100	Muscarinic acetylcholine receptor agonist	Cholinergic	Agonist	Muscarinic
Taurine	9.22023	100	Non-selective endogenous agonist at glycine receptors	Glycine	Agonist
4-Amino-1,8-naphthalimide	9.18336	100	Poly(ADP-ribose) polymerase (PARP) inhibitor	Apoptosis	Inhibitor	PARP
6-Methoxy-1,2,3,4-tetrahydro-9H-pyrido[3,4b] indole	9.15659	100	MAO inhibitor	Neurotransmission	Inhibitor	MAO
(+)-Nicotine (+)-di-p-toluoyl tartrate	9.15287	100	Less active enantiomer of naturally-occurring (-)-nicotine	Cholinergic	Agonist	Nicotinic
Acetylthiocholine chloride	9.15271	100	Nicotinic acetylcholine receptor agonist; acetylcholinesterase substrate	Cholinergic	Agonist	Nicotinic
Methysergide maleate	9.14426	92.219	Serotonin receptor antagonist; antimigraine	Serotonin	Antagonist
HEMADO	9.12831	100	A3 adenosine receptor agonist	Adenosine	Agonist	A3
Disopyramide	9.12582	100	Sodium channel blocker; class IA antiarrhythmic	Na+ Channel	Blocker
5-(N-Methyl-N-isobutyl)amiloride	9.08439	100	Potent blocker of the Na+/H+ antiport	Ion Pump	Blocker	Na+/H+ Antiporter
5-Hydroxy-L-tryptophan	9.06712	100	Serotonin precursor; antidepressant; anti-epileptic	Serotonin	Precursor
Xylometazoline hydrochloride	9.04939	100	alpha-Adrenoceptor agonist; imidazoline binding site ligand	Adrenoceptor	Agonist	alpha
NS 2028	9.04159	100	Specific soluble guanylyl cyclase inhibitor	Cyclic Nucleotides	Inhibitor	Guanylate cyclase
NS-1619	9.04086	100	Selective large conductance Ca2+-activated K+-channel activator	K+ Channel	Activator	Ca2+ activated
(-)-Perillic acid	9.03817	95.3296	Interferes with activity of p21ras and other small G proteins by inhibiting post-translational cysteine isoprenylation	G protein	Inhibitor	p21 Ras
Oxiracetam	9.02174	100	Nootropic agent, improves learning and memory, and prevents impairment of cognitive functions	Nootropic
N,N-Dihexyl-2-(4-fluorophenyl)indole-3-acetamide	9.00832	94.8629	High affinity ligand for glial mitochondrial benzodiazepine receptors	Benzodiazepine	Ligand	Mitochondria
Caffeic acid phenethyl ester	8.98257	100	NFkB inhibitor	Cell Cycle	Inhibitor	NFkB
Benserazide hydrochloride	8.92769	100	Peripheral decarboxylase inhibitor	Biochemistry	Inhibitor	Decarboxylase
N-Methyl-1-deoxynojirimycin	8.92189	100	Interferes with metabolism of N-linked glycoproteins by inhibition of glucosidase	Biochemistry	Inhibitor	Glucosidase
Diltiazem hydrochloride	8.91087	100	Ca2+ channel antagonist selective for slow, or L-type, channels; stimulates 1,4-dihydropyridine binding to Ca2+ channels; coronary vasodilator	Ca2+ Channel	Antagonist	L-type
N6-Cyclohexyladenosine	8.87343	100	Selective A1 adenosine receptor agonist	Adenosine	Agonist	A1
Cirazoline hydrochloride	8.85199	100	Selective alpha1 adrenoceptor agonist; non-selective imidazoline binding site ligand	Adrenoceptor	Agonist	alpha1A
N,N,N-trimethyl-1-(4-trans-stilbenoxy)-2-propylammonium iodide	8.83682	100	Nicotinic acetylcholine receptor antagonist	Cholinergic	Antagonist	Nicotinic
(±)-p-Aminoglutethimide	8.82025	100	Inhibits Cytochrome P450-dependent hydroxylation reactions that are necessary for aromatization	Biochemistry	Inhibitor	P450-dependendent hydroxylation
ET-18-OCH3	8.80481	100	Phosphoinositide-specific Phospholipase C (PI-PLC) inhibitor	Lipid	Inhibitor	PIPLC
Fenoterol hydrobromide	8.75355	100	Beta2-adrenoceptor agonist; bronchodilator	Adrenoceptor	Agonist	beta2
THIP hydrochloride	8.71298	69.2941	GABA-A receptor agonist, with some GABA-C receptor agonist activity	GABA	Agonist	GABA-A
SIB 1893	8.69518	100	Selective and noncompetitive antagonist of mGlu5 metabotropic glutamate receptor	Glutamate	Antagonist	mGluR5
Moclobemide	8.6627	100	Reversible monoamine oxidase A inhibitor (MAOI); antidepressant.	Neurotransmission	Inhibitor	MAO
Naftopidil dihydrochloride	8.66175	100	alpha1 Adrenoceptor antagonist; antihypertensive	Adrenoceptor	Antagonist	alpha1
Piracetam	8.58484	100	Prototypical nootropic; modulates Na+-flux at AMPA glutamate receptors	Glutamate	Modulator	AMPA
Antozoline hydrochloride	8.58464	100	Imidazoline agonist; more potent than efaroxan in inducing insulin release from beta cells; H1 histamine receptor antagonist	Imidazoline	Agonist
N-Methylhistaprodifen dioxalate salt	8.56392	100	H1 histamine receptor agonist.	Histamine	Agonist	H1
DL-Thiorphan	8.55755	100	Enkephalinase inhibitor	Neurotransmission	Inhibitor	Enkephalinase
PD 98,059	8.52862	95.5899	Specific inhibitor of the activation of mitogen-activated protein kinase kinase (MAPKK)	Phosphorylation	Inhibitor	MEK2
L-Aspartic acid	8.47635	98.2181	Endogenous excitatory amino acid neurotransmitter	Glutamate	Agonist
(±)-DOI hydrochloride	8.42692	95.3379	Potent and selective 5-HT2 serotonin receptor agonist that crosses the blood brain barrier	Serotonin	Agonist	5-HT2/5-HT1C
Zaprinast	8.41298	52.8298	Selective cGMP-phosphodiesterase type V inhibitor	Cyclic Nucleotides	Inhibitor	PDE V
WAY-100635 maleate	8.32206	100	Highly selective 5-HT1A serotonin receptor antagonist	Serotonin	Antagonist	5-HT1A
S-Nitroso-N-acetylpenicillamine	8.30819	100	Nitric oxide donor; activates soluble guanylyl cyclase	Nitric Oxide	Donor
Trifluperidol hydrochloride	8.29126	100	Dopamine receptor antagonist; antipsychotic	Dopamine	Antagonist	D1/D2
Carbetapentane citrate	8.28994	100	Opioid receptor ligand with high affinity toward sigma1 sites; antitussive	Opioid	Ligand	sigma1
MDL 26,630 trihydrochloride	8.27835	100	Spermidine analog that activates the polyamine site associated with the NMDA glutamate receptor	Glutamate	Agonist	NMDA-Polyamine
L-Methionine sulfoximine	8.26348	100	Ornithine decarboxylase activator; glutamine synthetase inhibitor	Glutamate	Inhibitor	Glutamine synthase
TCPOBOP	8.22566	100	Constitutive androstane receptor (CAR) agonist; most potent known member of the phenobarbital-like class of CYP-inducing agents	Transcription	Agonist	CAR
U-74389G maleate	8.10744	100	Free radical lipid peroxidation inhibitor	Cell Stress	Inhibitor
2-Cyclooctyl-2-hydroxyethylamine hydrochloride	8.06957	100	Inhibitor of phenylethanolamine N-methyltransferase (PNMT)	Neurotransmission	Inhibitor	PNMT
2-(Methylthio)adenosine 5'-diphosphate trisodium salt hydrate	8.01427	100	P2 purinoceptor agonist.	Purinoceptor	Agonist	P2
ATPO	8.01118	100	Competitive GluR1-4 (AMPA-preferring) glutamate receptor antagonist	Glutamate	Antagonist	GluR1-4
(±)-2-Amino-3-phosphonopropionic acid	7.99877	100	NMDA glutamate receptor antagonist	Glutamate	Antagonist	NMDA
3-deazaadenosine	7.98865	100	Antiviral	Immune System	Inhibitor
CNQX disodium	7.96285	100	Potent, competitive AMPA/kainate glutamate receptor antagonist	Glutamate	Antagonist	AMPA/Kainate
Pentoxifylline	7.88188	100	Inhibits synthesis of tumor necrosis factor alpha (TNF-alpha); phosphodiesterase inhibitor	Cyclic Nucleotides	Inhibitor	PDE
4-Androsten-4-ol-3,17-dione	7.88005	95.5438	Aromatase inhibitor	Hormone	Inhibitor	Aromatase
Phenylephrine hydrochloride	7.80832	73.0422	alpha1 Adrenoceptor agonist; mydriatic; decongestant	Adrenoceptor	Agonist	alpha1
Quinine sulfate	7.71654	100	K+ channel blocker; antimalarial, anticholinergic, antihypertensive and hypoglycemic agent; alkaloid isolated from the bark of the Cinchona family of South American trees	K+ Channel	Antagonist
BW 284c51	7.65995	100	Selective acetylcholinesterase inhibitor	Cholinergic	Inhibitor	Acetylcholinesterase
Triprolidine hydrochloride	7.6477	100	Potent H1 histamine receptor antagonist	Histamine	Antagonist	H1
Oxybutynin Chloride	7.62858	100	Muscarinic acetylcholine receptor antagonist	Cholinergic	Antagonist	Muscarinic
Palmitoylethanolamide	7.58392	100	Endogenous CB2 cannabinoid receptor agonist	Cannabinoid	Agonist	CB2
Pilocarpine nitrate	7.56663	100	Nonselective muscarinic acetylcholine receptor agonist	Cholinergic	Agonist	Muscarinic
Acetyl-beta-methylcholine chloride	7.54814	100	M1 muscarinic acetylcholine receptor agonist	Cholinergic	Agonist	M1
Cinnarizine	7.47281	100	Ca2+ channel blocker; central and peripheral vasodilator	Ca2+ Channel	Blocker
Cefmetazole sodium	7.37596	100	Semi-synthetic antibiotic derived from cephamycin C; interferes with cell wall synthesis	Antibiotic		Cell wall synthesis
Adenosine	7.35686	100	Endogenous neurotransmitter and neuromodulator	Adenosine	Agonist
Acetylsalicylic acid	7.31537	100	COX inhibitor; antithrombotic	Prostaglandin	Inhibitor	COX-3 > COX-1 > COX-2
Aprindine hydrochloride	7.29377	100	Class Ib antiarrhythmic and hERG channel blocker.	K+ Channel	Blocker	hERG
(±)-Chloro-APB hydrobromide	7.29133	100	D1 dopamine receptor agonist.	Dopamine	Agonist	D1
Picrotoxin	7.28881	100	GABA-C receptor antagonist; powerful, nonspecific CNS stimulant isolated from Anamirta cocculin	GABA	Antagonist	GABA-C
McN-A-343	7.25568	100	M1 muscarinic acetylcholine receptor agonist.	Cholinergic	Agonist	M1
NO-711 hydrochloride	7.25364	95.1025	Potent and selective GABA uptake inhibitor.	GABA	Inhibitor	Uptake
L-Beta-threo-benzyl-aspartate	7.19825	100	Preferential EAAT3 excitatory amino acid transporter inhibitor.	Neurotransmission	Antagonist	EAAT3
BRL 52537 hydrochloride	7.18409	88.1256	Kappa/mu opioid receptor agonist.	Neurotransmission	Agonist	kappa/mu opioid
Arecoline hydrobromide	7.16226	100	Acetylcholine receptor agonist	Cholinergic	Agonist
Ofloxacin	7.10791	100	Fluorinated quinolone antibacterial; interferes with DNA synthesis	Antibiotic		DNA Synthesis
GR 127935 hydrochloride hydrate	7.10319	100	Selective 5-HT1B/1D serotonin receptor antagonist.	Serotonin	Antagonist	5-HT1B/1D
WB 64	7.06164	100	Ligand for the allosteric site of the M2 muscarinic acetylcholine receptor.	Cholinergic	Ligand	M2
Captopril	7.01837	100	Angiotensin-converting enzyme (ACE) inhibitor; antihypertensive	Neurotransmission	Inhibitor	ACE
1-Amino-1-cyclohexanecarboxylic acid hydrochloride	7.01247	97.2196	Synthetic amino acid that crosses the blood-brain barrier by the Large Neutral Amino Acid carrier system	Neurotransmission	Substrate
3-Tropanyl-indole-3-carboxylate hydrochloride	6.9632	100	Selective 5-HT3 serotonin receptor antagonist	Serotonin	Antagonist	5-HT3
gamma-Acetylinic GABA	6.94367	100	GABA transaminase (GABA-T) inhibitor	GABA	Inhibitor	GABA transaminase
(±)-2-Amino-4-phosphonobutyric acid	6.92483	100	NMDA glutamate receptor antagonist	Glutamate	Antagonist	NMDA
Spiroxatrine	6.87585	100	Partial 5-HT1A serotonin receptor agonist	Serotonin	Agonist	5-HT1A
AIDA	6.86063	100	Selective mGluR1 metabotropic glutamate receptor antagonist	Glutamate	Antagonist	mGluR1
(±)-Thalidomide	6.84316	100	Selective inhibitor of the biosynthesis of tumor necrosis factor a (TNF-alpha); angiogenesis inhibitor	Cytoskeleton and ECM	Inhibitor	TNFalpha
SB 415286	6.78874	100	Competitive glycogen synthase kinase-3 (GSK-3) inhibitor.	Phosphorylation	Inhibitor	GSK-3
Amiloride hydrochloride	6.78807	100	Epithelial Na+ channel blocker	Na+ Channel	Blocker	Epithelial
Isonipecotic acid	6.74714	96.1541	GABA-A receptor agonist	GABA	Agonist	GABA-A
Venlafaxine hydrochloride	6.73404	100	Dual serotonin and norepinephrine reuptake inhibitor. Antidepressant.	Serotonin	Reuptake	5-HT and NE
N-Acetyl-L-Cysteine	6.69431	100	Amino acid analog that partially improves neuronal survival following transient forebrain ischemia	Glutamate	Antagonist
Vinpocetine	6.68451	100	Ca2+ /calmodulin-dependent phosphodiesterase1 (PDE1) inhibitor.	Cyclic Nucleotides	Inhibitor	PDE I
4-Aminopyridine	6.68304	100	Induces depolarization of GABA neurons; weak non-selective K+-channel blocker; anticonvulsant	K+ Channel	Blocker	A-type
Oxotremorine sesquifumarate salt	6.67524	100	Muscarinic acetylcholine receptor agonist with preference for the M2 receptor	Cholinergic	Agonist	M2
Noscapine hydrchloride	6.67203	76.19	Antitussive; naturally occurring opium alkaloid	Opioid	Ligand
Methapyrilene hydrochloride	6.58672	100	H1 Histamine receptor antagonist	Histamine	Antagonist	H1
2-Chloroadenosine triphosphate tetrasodium	6.56857	100	P2Y receptor agonist	P2 Receptor	Agonist	P2Y
Aminopterin	6.56311	100	Dihydrofolate reductase inhibitor	Antibiotic	Inhibitor	Dihydrofolate reductase
PD 404,182	6.54907	95.8592	KDO-8-P synthase inhibitor	Biochemistry	Inhibitor	KDO-8-P synthase
Clonidine hydrochloride	6.47034	100	alpha2 Adrenoceptor agonist; antihypertensive	Adrenoceptor	Agonist	alpha2
Minoxidil	6.44	99.4818	K+ channel activator; antihypertensive	K+ Channel	Activator	ATP sensitive
cis-4-Aminocrotonic acid	6.38837	100	GABA-C receptor agonist	GABA	Agonist	GABA-C
YS-035 hydrochloride	6.34255	100	L-type Ca2+ channel blocker; verapamil derivative	Ca2+ Channel	Blocker	L-type
SKF 95282 dimaleate	6.28133	100	H2 Histamine receptor antagonist.	Histamine	Antagonist	H2
(±)-Quinpirole dihydrochloride	6.28031	100	Selective D2-like dopamine receptor agonist which possesses some activity at D3 dopamine receptors	Dopamine	Agonist	D2 > D3
SCH-28080	6.27342	100	Potent inhibitor of gastric H+ and K+-ATPase.	Ion Channels	Inhibitor	H+/K+-ATPase
N-Oleoylethanolamine	6.25688	100	Ceramidase inhibitor; inhibits sphingolipid signaling pathway	Sphingolipid	Inhibitor	Ceramidase
Imiquimod	6.16778	100	Caspase 3 activator	Apoptosis	Activator	Casp3
Norcantharidin	6.16187	100	Demethylated form of cantharidin with antitumor properties; potent inhibitor of the serine/threonine protein phosphatase 2A (PP2A)	Phosphorylation	Inhibitor	PP2A
R(+)-Terguride	6.14691	72.436	Ergot derivative; dehydrogenated analog of Lisuride; partial dopamine receptor agonist.	Dopamine	Agonist
Sematilide monohydrochloride monohydrate	6.13333	100	Sematilide monohydrochloride monohydrate is a class III antiarrhythmic; selective delayed rectifier K+ current (IKr) channel blocker.	K+ Channel Modulator	Blocker	Kir
Progesterone	6.12895	100	Suppresses ovulation; induces maturation and secretory activity of the uterine endothelium	Hormone		Progesterone
Carisoprodol	6.12396	100	Skeletal muscle relaxant	Neurotransmission		Skeletal muscle
Amiodarone hydrochloride	6.07748	100	alpha and beta adrenoceptor agonist; inhibits binding of 1,4-dihydropyridine to L-type Ca2+ channels; coronary vasodilator	Adrenoceptor	Agonist	alpha/beta
(±)-Bay K 8644	6.05936	100	L-type Ca2+ channel agonist	Ca2+ Channel	Agonist	L-type
Allopurinol	6.04235	100	Xanthine oxidase inhibitor; inhibits the final step in uric acid biosynthesis	Cell Stress	Inhibitor	Xanthine oxidase
Aminoguanidine hemisulfate	6.03805	100	Selective nitric oxide synthase inhibitor	Nitric Oxide	Inhibitor	NOS
Tyrphostin 1	6.03204	100	EGFR tyrosine kinase inhibitor	Phosphorylation	Inhibitor	EGFR
Aminoguanidine hydrochloride	6.03175	100	Inhibits inducible and constitutive NOS	Nitric Oxide	Inhibitor	NOS
3-Methoxy-morphanin hydrochloride	6.0254	96.8421	Metabolite of dextromethorphan	Glutamate	Antagonist
Propafenone hydrochloride	6.01431	83.4044	Blocks hKv1.5 and ATP-sensitive K+ channels; beta-adrenoceptor antagonist	K+ Channel	Blocker	hKv1.5
Fluoxetine hydrochloride	5.95878	100	Selective serotonin reuptake inhibitor	Serotonin	Inhibitor	Reuptake
DL-alpha-Methyl-p-tyrosine	5.94489	100	Inhibitor of catecholamine synthesis and tyrosine hydroxylase	Neurotransmission	Inhibitor	Tyrosine hydroxylase
Tomoxetine	5.93652	100	Norepinephrine reuptake blocker	Adrenoceptor	Inhibitor	Reuptake
Cytidine 5'-diphosphocholine sodium salt hydrate	5.92805	100	Neuroprotective in situations of hypoxia and ischemic; cerebral vasodilator; inhibits PLA2 activation.	Lipid Signaling	Inhibitor	PLA2
Propofol	5.89723	100	Short acting general anesthetic	Cholinergic	Inhibitor	Muscarinic
Psora-4	5.89492	94.7513	Potent Kv1.3 potassium channel inhibitor.	K+ Channel	Inhibitor	Kv1.3
Naloxonazine dihydrochloride	5.89449	100	Potent mu1 opioid receptor antagonist	Opioid	Antagonist	mu1
Flumazenil	5.86654	100	Benzodiazepine receptor antagonist	Benzodiazepine	Antagonist
Decamethonium dibromide	5.81394	87.9826	Nicotinic acetylcholine receptor partial agonist; depolarizing neuromuscular blocker	Cholinergic	Agonist	Nicotinic
Daphnetin	5.75713	100	Protein kinase (PK) inhibitor	Phosphorylation	Inhibitor	PK
O-(Carboxymethyl)hydroxylamine hemihydrochloride	5.75011	100	Non-selective aminotransferase inhibitor	Biochemistry	Inhibitor	Aminotransferase
Oxotremorine methiodide	5.74306	100	Nonselective muscarinic acetylcholine receptor agonist	Cholinergic	Agonist	Muscarinic
7,7-Dimethyl-(5Z,8Z)-eicosadienoic acid	5.74175	100	Phospholipase A2 and lipoxygenase inhibitor	Lipid	Inhibitor	PLA2 / Lipoxygenase
Formoterol	5.74164	100	beta2-Adrenoceptor agonist	Adrenoceptor	Agonist	beta2
beta-Chloro-L-alanine hydrochloride	5.5927	100	Alanine aminotransferase inhibitor	Biochemistry	Inhibitor	Alanine aminotransferase
Debrisoquin sulfate	5.53472	98.3812	Antihypertensive; metabolized to tetrahydroisoquinoline (TIQ) which may play a role in the induction of Parkinson's Disease	Neurotransmission	Antihypertensive
(±)-Verapamil hydrochloride	5.52859	74.8012	L-type Ca2+ channel modulator; adrenoceptor antagonist; antiarryhthmic; cardiac depressant; coronary vasodilator	Ca2+ Channel	Modulator	L-type
Cyproterone acetate	5.47758	100	Androgen antagonist; synthetic steroid	Hormone	Antagonist	Androgen
(±)-Butaclamol hydrochloride	5.34018	100	Dopamine receptor antagonist; selective for D2 over D1	Dopamine	Antagonist	D2>D1
SB 224289 hydrochloride	5.28252	100	Selective 5-HT1B serotonin receptor antagonist.	Serotonin	Antagonist	5-HT1B
Papaverine hydrochloride	5.2688	95.1176	Phosphodiesterase inhibitor	Cyclic Nucleotides	Inhibitor	PDE
Thio-L-citrulline	5.19488	100	Potent and selective inhibitor of neuronal and endothelial isoforms of nitric oxide synthase	Nitric Oxide	Inhibitor	nNOS, eNOS
Diacylglycerol kinase inhibitor I	5.19263	100	Diacylglycerol kinase inhibitor	Phosphorylation	Inhibitor	Diacylglycerol kinase
Methiothepin mesylate	5.17613	100	5-HT1 Serotonin receptor antagonist; blocks serotonin autoreceptors	Serotonin	Antagonist	5-HT1E, 5-HT1F, 5-HT6
Tolbutamide	5.16153	82.518	Oral hypoglycemic agent; stimulates pancreatic islet cells to secrete insulin	Hormone	Releaser	Insulin
rac-2-Ethoxy-3-octadecanamido-1-propylphosphocholine	5.13432	91.4515	Protein kinase C (PKC) inhibitor	Phosphorylation	Inhibitor	PKC
Cytosine-1-beta-D-arabinofuranoside hydrochloride	5.1314	100	Selective inhibitor of DNA synthesis	DNA Metabolism	Inhibitor
4-Imidazoleacrylic acid	5.09739	100	Histidine ammonia-lyase and decarboxylase inhibitor	Histamine	Inhibitor	Histidine ammonia-lyase/ decarboxylase
Gabapentin	5.07421	100	Anticonvulsant that may modulate certain types of Ca2+ channel currents; analgesic	Anticonvulsant
3-Tropanyl-3,5-dichlorobenzoate	5.05426	84.009	Selective 5-HT3 serotonin receptor antagonist	Serotonin	Antagonist	5-HT3
Acetamide	5.05393	100	Carbonic anhydrase inhibitor	Biochemistry	Inhibitor	Carbonic anhydrase
NAN-190 hydrobromide	5.04725	100	Potent 5-HT1A serotonin receptor antagonist that lacks TFMPP-like stimulus properties	Serotonin	Antagonist	5-HT1A
Hydroquinone	5.04521	98.6882	Arachidonate 12-Lipoxygenase inhibitor	Leukotriene	Inhibitor	Arachidonate 12-Lipoxygenase
ICI 204,448 hydrochloride	5.00054	96.7859	kappa Opioid receptor agonist that does not cross the blood brain barrier	Opioid	Agonist	kappa
N-Acetyltryptamine	4.97538	100	Mixed agonist-antagonist at melatonin receptors	Melatonin	Agonist - Antagonist
(±)-HA-966	4.95472	100	NMDA glutamate receptor antagonist which appears to act by competing with glycine at the glycine modulation site of the NMDA glutamate receptor	Glutamate	Antagonist	NMDA-glycine
Disopyramide phosphate	4.90294	97.9158	K+ channel modulator; anti-arrhythmic; cardiac depressant	K+ Channel	Modulator
Nilutamide	4.87124	100	Antiandrogen	Hormone	Inhibitor	Androgen
Nylidrin hydrochloride	4.85679	98.7121	beta Adrenoceptor agonist; peripheral vasodilator	Adrenoceptor	Agonist	beta
PNU-282987	4.85329	100	Selective alpha7 nicotinic acetylcholine receptor (nAChR) agonist.	Cholinergic	Agonist	Nicotinic alpha7
SB 205384	4.84072	100	GABA-A receptor modulator selective for the alpha3beta2gamma2 subunit combination	GABA	Modulator	GABA-A
U-73122	4.83767	80.9061	Phospholipase C and A2 inhibitor that inhibits the hydrolysis of PPI to IP3, leading to a decrease in cytosolic free Ca2+	Lipid	Inhibitor	PLC, A2
S15535	4.76251	100	Potent, orally active, partial 5-HT1A receptor agonist.	Serotonin	Agonist	5-HT1A
Chlormezanone	4.72135	100	Anxiolytic; muscle relaxant	Neurotransmission	Modulator	Muscle relaxant
Theobromine	4.6977	100	Weak adenosine receptor antagonist; weak phosphodiesterase inhibitor; diuretic; smooth muscle relaxant	Adenosine	Antagonist	A1 > A2
PK 11195	4.6868	96.486	Peripheral benzodiazepine receptor antagonist	GABA	Antagonist	Benzodiazepine
Ro 8-4304	4.47697	100	NR2B-selective, noncompetitive NMDA receptor antagonist	Glutamate	Antagonist	NMDA-NR2B
S(-)-Timolol maleate	4.32714	100	beta Adrenoceptor antagonist; antihypertensive; antiarrhythmic; antiglaucoma agent	Adrenoceptor	Antagonist	beta
IMID-4F hydrochloride	4.32663	100	Imidazoline-based K(ATP) channel blocker	K+ Channel	Blocker
Bupropion hydrochloride	4.22136	100	Selective dopamine reuptake inhibitor; antidepressant	Dopamine	Blocker	Reuptake
5-Aminovaleric acid hydrochloride	4.05813	100	Weak GABA-B receptor antagonist	GABA	Antagonist	GABA-B
Vancomycin hydrochloride from Streptomyces orientalis	4.0089	100	Amphoteric glycopeptide antibiotic; interefers with cell wall syntehsis by bind to peptidoglycan	Antibiotic		Cell wall synthesis
HA-1004 hydrochloride	3.99309	100	Potent inhibitor of cAMP- and cGMP-dependent protein kinases; because it has low affinity for protein kinase C, HA-1004 serves as an excellent negative control of H-7 HCl	Phosphorylation	Inhibitor	PK
N-Phenylanthranilic acid	3.95976	100	Cl- channel blocker	Cl- Channel	Blocker
1-[2-(Trifluoromethyl)phenyl]imidazole	3.94497	100	Potent nitric oxide synthase (NOS) inhibitor	Nitric Oxide	Inhibitor	NOS
Bisoprolol hemifumarate salt	3.906	100	Cardioselective Beta1-adrenoceptor antagonist. Actual molecular weight is 383.48	Adrenoceptor	Antagonist	Beta1
Olprinone hydrochloride	3.86266	100	Selective phosphodiesterase 3 (PDE3) inhibitor.	Phosphodiesterase	Inhibitor	PDE3
Pindolol	3.85456	100	Nonselective beta adrenoceptor antagonist; vasodilator	Adrenoceptor	Antagonist	beta
(±)-Isoproterenol hydrochloride	3.8417	100	Sympathomimetic amine acting almost exclusively on beta adrenoceptors; bronchodilator	Adrenoceptor	Agonist	beta
5-(N,N-hexamethylene)amiloride	3.77812	100	Na+/ H+ antiport inhibitor	Ion Pump	Inhibitor	Na+/H+ Antiporter
Hemicholinium-3	3.7714	100	Potent and selective choline uptake blocker	Cholinergic	Blocker	Uptake
Zimelidine dihydrochloride	3.74108	98.9234	Serotonin reuptake inhibitor; antidepressant	Serotonin	Inhibitor	Reuptake
Tetraisopropyl pyrophosphoramide	3.73597	100	Selective inhibitor of butyrylcholinesterase	Biochemistry	Inhibitor	Butyrylcholinesterase
Nortriptyline hydrochloride	3.7143	100	Tricyclic antidepressant	Adrenoceptor	Inhibitor	Uptake
Me-3,4-dephostatin	3.70708	100	Selective inhibitor of protein tyrosine phosphatase 1B and SHPTP-1	Phosphorylation	Inhibitor	PP1B / SHPTP-1
L-azetidine-2-carboxylic acid	3.62519	100	Inhibits collagen synthesis	Biochemistry	Inhibitor	Collagen
N^G,N^G-Dimethylarginine hydrochloride	3.58533	98.2185	Reversible inhibitor of nitric oxide synthetase in vivo and in vitro	Nitric Oxide	Inhibitor	NOS
GW9662	3.56043	57.0444	Irreversible peroxisome proliferator-activated receptor-gamma (PPAR-gamma) inhibitor	Transcription	Inhibitor	PPAR-gamma
Org 24598 lithium salt	3.52979	100	Selective, potent inhibitor of glial GlyT (GlyT1, glycine transporter type 1).	Neurotransmission	Inhibitor	GlyT1
Thioridazine hydrochloride	3.51508	100	Dopamine receptor antagonist; Ca2+ channel antagonist; antipsychotic	Dopamine	Antagonist	D1/D2
ML-7	3.51112	100	Selective myosin light chain kinase (MLCK) inhibitor	Phosphorylation	Inhibitor	MLCK
SDZ-205,557 hydrochloride	3.50173	73.0709	Potent and selective 5-HT4 serotonin receptor antagonist	Serotonin	Antagonist	5-HT4
8-(4-Chlorophenylthio)-cAMP sodium	3.46563	100	Membrane-permeable analog of cAMP	Cyclic Nucleotides	Activator
Altretamine	3.44142	98.2932	Antineoplastic	DNA Metabolism	Inhibitor
SKF 89976A hydrochloride	3.37329	51.9132	GABA transporter type 1 (GAT-1) inhibitor that crosses the blood brain barrier	GABA	Inhibitor	GAT-1
Carmustine	3.32701	100	DNA alkylating agent; causes interstrand crosslinks	DNA	Intercalator
Bumetanide	3.31635	100	Potent inhibitor of the Na+-K+-2Cl- cotransporter; inhibits anthracene-9-carboxylic acid, a blocker of chloride channels	Ion Pump	Inhibitor	Na+-K+-2Cl- cotransporter
IEM-1460	3.28212	100	Selective inhibitor of a subtype of AMPA glutamate receptors (Ca2+ permeable, lacking GluR2 subunits)	Glutamate	Inhibitor	AMPA
Desipramine hydrochloride	3.24839	100	Antidepressant	Adrenoceptor	Inhibitor	Uptake
Sodium Oxamate	3.13182	100	Competitive lactate dehydrogenase inhibitor	Biochemistry	Inhibitor	Lactate Dehydrogenase
(±)-CPP	3.11187	100	Potent and selective NMDA glutamate receptor antagonist; anticonvulsant	Glutamate	Antagonist	NMDA
R(-)-N6-(2-Phenylisopropyl)adenosine	3.02097	100	A1 Adenosine receptor agonist	Adenosine	Agonist	A1
Ethopropazine hydrochloride	2.99339	100	Butyrylcholinesterase inhibitor; antiparkinsonian	Neurotransmission	Inhibitor	Butyrylcholinesterase
Amperozide hydrochloride	2.95651	100	Atypical antipsychotic drug with high affinity for serotonin receptors and low affinity for D2 dopamine receptors	Serotonin	Ligand
6-Aminohexanoic acid	2.89049	100	Promotes rapid dissociation of plasmin, thereby inhibiting the activation of plasminogen and subsequent fibrinolysis; inhibits plasminogen binding to activated platelets	Immune System	Inhibitor	Blood Clotting
Memantine hydrochloride	2.84328	100	Antagonist of NMDA glutamate receptors; stimulates dopamine release	Glutamate	Antagonist	NMDA
1,1-Dimethyl-4-phenyl-piperazinium iodide	2.79643	100	Nicotinic acetylcholine receptor agonist	Cholinergic	Agonist
Sertraline hydrochloride	2.77322	100	Selective serotonin reuptake inhibitor; antidepressant	Serotonin	Inhibitor	Reuptake
Bicalutamide (CDX)	2.75025	95.5481	A non-steroidal Androgen Receptor (AR) antagonist and a pure antiandrogen.	Gene Regulation	Antagonist	AR
A3 hydrochloride	2.69305	100	Non-selective casein kinase (CK) inhibitor.	Phosphorylation	Inhibitor	Casein kinase
Thiothixene hydrochloride	2.64092	100	Dopamine receptor antagonist; antipsychotic	Dopamine	Antagonist	D1/D2
Etazolate hydrochloride	2.60067	100	Phosphodiesterase inhibitor	Adenosine	Inhibitor	Phosphodiesterase
Amantadine hydrochloride	2.58129	100	Dopamine releaser used in the treatment of Parkinsonism and drug- related extrapyramidal reactions; antiviral (Influenza A)	Dopamine	Releaser
5,7-Dichlorokynurenic acid	2.53235	100	Potent excitatory amino acid receptor antagonist; active at the strychnine-insensitive glycine binding site of the NMDA glutamate receptor	Glutamate	Antagonist	NMDA-glycine
Pimozide	2.51905	100	Ca2+ channel antagonist; antipsychotic; D2 dopamine receptor antagonist	Dopamine	Antagonist	D2
Nemadipine-A	2.4695	100	An L-type calcium channel alpha1-subunit antagonist.	Ca2+ Channels	Antagonist	L-type (alpha1)
Pyrazinecarboxamide	2.43574	100	Antibiotic; tuberculostatic	Antibiotic
Proglumide	2.40776	100	Selective cholecystokinin receptor antagonist	Cholecystokinin	Antagonist
H-8 dihydrochloride	2.31202	100	Potent inhibitor of cAMP- and cGMP-dependent protein kinase	Phosphorylation	Inhibitor	PKA, PKG
8-Bromo-cGMP sodium	2.29959	100	Membrane-permeable analog of cGMP	Cyclic Nucleotides	Activator
(-)-Scopolamine methyl bromide	2.15783	100	Competitive muscarinic acetylcholine receptor antagonist	Cholinergic	Antagonist	Muscarinic
NADPH tetrasodium	2.13382	100	Cofactor for many enzymes, including nitric oxide synthase	Nitric Oxide	Cofactor
L-687,384 hydrochloride	2.02223	100	Putative sigma-1 receptor agonist	Opioid	Agonist	sigma1
Enoximone	1.96985	95.4789	Selective phosphodiesterase III (PDE III) inhibitor	Cyclic Nucleotides	Inhibitor	PDE III
Dihydro-beta-erythroidine hydrobromide	1.96355	100	Competitive nicotinic acetylcholine receptor antagonist.	Cholinergic	Antagonist	nAch
R-(+)-7-Hydroxy-DPAT hydrobromide	1.88008	93.566	Selective D3 dopamine receptor agonist; active enantiomer of (±)-7-hydroxy-DPAT	Dopamine	Agonist	D3
L-Tryptophan	1.87133	100	Antidepressant; precursor of serotonin	Serotonin	Precursor
CGS-21680 hydrochloride	1.80904	100	A2a adenosine receptor agonist.	Adenosine	Agonist	A2a
Primidone	1.78789	100	Anticonvulsant	Anticonvulsant
Betaine hydrochloride	1.70873	100	Product in choline-betaine osmoregulatory pathway	Biochemistry	Metabolite
Bretylium tosylate	1.66906	100	Adrenergic neuron blocking agent; antiarrhythmic; sympathomimetic	Adrenoceptor	Blocker
Tropicamide	1.65963	100	M4 muscarinic acetylcholine receptor antagonist	Cholinergic	Antagonist	M4
Thioperamide maleate	1.65795	100	Potent and selective H3 histamine receptor antagonist that crosses the blood brain barrier	Histamine	Antagonist	H3
Nomifensine maleate	1.6076	100	Dopamine reuptake inhibitor; antidepressant	Dopamine	Inhibitor	Reuptake
AS-252424	1.59457	100	A potent and selective phosphoinositide 3-kinase PI3Kgamma inhibitor.	Phosphorylation	Inhibitor	PI3Kgamma
Phosphomycin disodium	1.50755	100	Antibiotic; interferes with cell wall synthesis	Antibiotic		Cell wall synthesis
BW 723C86	1.48556	100	5-HT2B serotonin receptor agonist.	Serotonin	Agonist	5-HT2B
p-Benzoquinone	1.45381	100	Benzene metabolite; induces mutations in DNA at G:C base pairs; induces writhing in mice; topoisomerase II inhibitor	DNA Repair	Inhibitor	G:C site
L-Glutamic acid, N-phthaloyl-	1.41808	100	Selective NMDA glutamate receptor agonist	Glutamate	Agonist	NMDA
GABA	1.26708	100	Endogenous neurotransmitter	GABA	Agonist
Sulindac sulfone	1.22187	95.8589	Non-steroidal anti-inflammatory compound (NSAID); metabolite of sulindac	Prostaglandin	Inhibitor
2,3-Dimethoxy-1,4-naphthoquinone	1.11111	100	Redox cycling agent used to study role of ROS (reactive oxygen species)	Cell Stress	Modulator
AFMK	1.07119	100	Melatonin metabolite; antioxidant; free radical scavenger; inhibits LPS-mediated production of TNFalpha and IL-8 in neutrophils.	Inflammation	Inhibitor	LPS-mediated TNFalpha and IL-8 production
L-2-aminoadipic acid	0.862662	100	Glutamine synthetase inhibitor	Glutamate	Inhibitor	Glutamine synthetase
BU99006	0.834753	100	Irreversible I2 imidazoline binding site ligand.	Imidazoline	Ligand	I2
DL-Cycloserine	0.824294	100	Alanine aminotransferase inhibitor; blocks sphingosine biosynthesis by inhibition of ketosphinganine synthetase	Sphingolipid	Inhibitor	Ketosphinganine synthase, Alanine aminotransferase
R(-)-Denopamine	0.710012	93.0403	beta1-adrenoceptor agonist	Adrenoceptor	Agonist	beta1
Trifluoperazine dihydrochloride	0.571215	50.4956	Calmodulin antagonist; dopamine receptor antagonist; antipsychotic; sedative	Dopamine	Antagonist	D1/D2
Gabaculine hydrochloride	0.54383	100	GABA transaminase inhibitor; conformationally constrained GABA analog	GABA	Inhibitor	GABA transaminase
Trimethoprim	0	77.0126	Potent inhibitor of bacterial and protozoal dihydrofolate reductase	Antibiotic	Inhibitor	Dihydrofolate reductase
SQ 22536	0	82.2657	Adenylyl cyclase inhibitor	Cyclic Nucleotides	Inhibitor	Adenylyl cyclase
Triamterene	0	100	Na+ channel blocker; diuretic	Na+ Channel	Blocker
U-101958 maleate	0	100	Selective D4 dopamine receptor antagonist	Dopamine	Antagonist	D4
Urapidil, 5-Methyl-	0	93.9352	Selective alpha1A adrenoceptor antagonist; antihypertensive	Adrenoceptor	Antagonist	alpha1A
Ketanserin tartrate	0	81.0794	Selective 5-HT2 serotonin receptor blocker	Serotonin	Antagonist	5-HT2
(±)-gamma-Vinyl GABA	0	98.9113	Selective GABA transaminase (GABA-T) inhibitor; anticonvulsant	GABA	Inhibitor	Transaminase
Tolazamide	0	100	Oral hypoglycemic agent; stimulates pancreatic islet cells to secrete insulin	Hormone	Releaser	Insulin
3-Tropanylindole-3-carboxylate methiodide	0	74.2674	Potent, water soluble 5-HT3 serotonin receptor antagonist	Serotonin	Antagonist	5-HT3
Tetramisole hydrochloride	0	98.7331	Inhibits various mammalian alkaline phosphatases (i.e., liver, kidney, placenta, bone and tumor)	Phosphorylation	Inhibitor	Phosphatase
( R)-(+)-WIN 55,212-2 mesylate	0	97.0351	High affinity cannabinoid receptor agonist	Cannabinoid	Agonist
(+)-Brompheniramine maleate	0	100	H1 Histamine receptor antagonist	Histamine	Antagonist	H1
ODQ	0	100	Potent and selective NO-sensitive guanylyl cyclase inhibitor	Cyclic Nucleotides	Inhibitor	NO-sensitive guanylyl cyclase
U-75302	0	84.4696	BLT1 leukotriene receptor agonist	Leukotriene	Agonist	BLT1
Tyrphostin AG 835	0	100	Protein tyrosine kinase inhibitor	Phosphorylation	Inhibitor	Tyrosine kinase
Xanthine amine congener	0	100	A1 Adenosine receptor antagonist	Adenosine	Antagonist	A1
Minocycline hydrochloride	0	99.326	Basement membrane protease inhibitor; inhibits endothelial cell proliferation and angiogenesis.	Cell Cycle	Inhibitor
UCL 2077	0	99.3988	Slow afterhyperpolarization (sAHP) channel blocker.	Ion Channels	Blocker	sAHP
Tranilast	0	87.7818	Inhibits LTC4 and PGE2 formation but does not inhibit cyclooxygenase or lipoxygenase activity; anti-asthma drug	Leukotriene	Inhibitor	LTC4
Tamoxifen citrate	0	100	Anti-estrogen; relatively selective protein kinase C inhibitor	Phosphorylation	Inhibitor	PKC
Tyrphostin AG 126	0	91.2216	Blocks production of tumor necrosis factor-alpha (TNF-alpha) and nitric oxide in macrophages	Phosphorylation	Inhibitor	TNFalpha
Cyclophosphamide monohydrate	0	100	Cancer chemotherapeutic; cross-links DNA	DNA	Intercalator
Maprotiline hydrochloride	0	100	Selective norepinephrine reuptake inhibitor	Adrenoceptor	Inhibitor	Reuptake
GYKI 52466 hydrochloride	0	100	Selective AMPA/kainate glutamate receptor antagonist; anticonvulsant; skeletal muscle relaxant	Glutamate	Antagonist	AMPA/kainate
DL-Buthionine-[S,R]-sulfoximine	0	100	Glutathione synthesis inhibitor	Multi-Drug Resistance	Inhibitor
Mifepristone	0	100	Progesterone receptor antagonist	Hormone	Antagonist	Progesterone
Naloxone benzoylhydrazone	0	100	kappa3 Opioid receptor agonist; mixed mu opioid receptor agonist/antagonist	Opioid	Agonist	kappa
(±)-Taxifolin	0	100	Flavonoid, antioxidant	Cell Stress	Inhibitor	Antioxidant
Protoporphyrin IX disodium	0	100	Activates soluble guanylyl cyclase	Cyclic Nucleotides	Activator	Guanylyl cyclase
Supercinnamaldehyde	0	100	Transient receptor potential ankyrin 1 (TRPA1) receptor activator; covalently modifies cysteines to acitvate channel.	Ion Channels	Activator	TRPA1
4-Hydroxy-3-methoxyphenylacetic acid	0	100	Dopamine metabolite	Dopamine	Metabolite
Pancuronium bromide	0	100	Aminosteroidal neuromuscular blocking agent; skeletal muscle relaxant	Cholinergic	Antagonist
VGX-1027	0	100	Potent nitric oxide-donating immunomodulatory compound.	Nitric Oxide	Donor
(±)-PD 128,907 hydrochloride	0	100	Selective D3 dopamine receptor agonist	Dopamine	Agonist	D3
Glipizide	0	100	ATP-dependent K+ channel blocker	K+ Channel	Blocker	ATP-sensitive
2-Methylthioadenosine triphosphate tetrasodium	0	100	P2Y receptor agonist	P2 Receptor	Agonist	P2Y
Chlorpromazine hydrochloride	0	100	Dopamine receptor antagonist; anti-emetic; antipsychotic	Dopamine	Antagonist
(±)-2,3-Dichloro-alpha-methylbenzylamine hydrochloride	0	99.0507	Inhibitor of phenylethanolamine N-methyltransferase (PNMT); alpha2 adrenoceptor blocker	Neurotransmission	Inhibitor	PNMT
4-Hydroxybenzhydrazide	0	100	Phenylalanine ammonia-lyase inhibitor; used to measure reducing sugar levels	Biochemistry	Inhibitor
Olomoucine	0	100	Potent and selective inhibitor of cdc2, cdk and cyclin-dependent kinases	Phosphorylation	Inhibitor	PK
Fexofenadine hydrochloride	0	100	H1 Histamine receptor antagonist	Histamine	Antagonist	H1
N-arachidonylglycine	0	100	Arachidonyl amino acid which inhibits pain; inhibits the hydrolytic activity of fatty acid amide hydrolase (FAAH) on anandamide	Cannabinoid	Inhibitor	FAAH
R-(+)-8-Hydroxy-DPAT hydrobromide	0	100	Full 5-HT1A serotonin receptor agonist; active enantiomer of (±)-8-hydroxy-DPAT	Serotonin	Agonist	5-HT1A
Amsacrine hydrochloride	0	100	DNA topoisomerase II inhibitor	DNA Repair	Inhibitor	TopoII
Isoxanthopterin	0	100	Product of xanthine oxidase oxidation of pterin, an enzyme involved in reactive oxygen formation.	Cell Stress	Metabolite
(±) trans-U-50488 methanesulfonate	0	97.2715	Selective kappa opioid receptor agonist.	Opioid	Agonist	kappa
Ciprofibrate	0	100	Peroxizome proliferator;specific ligand for the nuclear peroxisome proliferator-activated receptor alpha (PPARalpha)	Transcription	Ligand	PPAR-alpha
Cyproheptadine hydrochloride	0	100	5-HT2 serotonin receptor antagonist	Serotonin	Antagonist	5-HT2
Centrophenoxine hydrochloride	0	100	Nootropic; cholinergic drug	Nootropic
CX 546	0	100	Positive AMPA glutamate receptor modulator; more potent than 1-BCP	Glutamate	Modulator	AMPA
N-(3,3-Diphenylpropyl)glycinamide	0	100	NMDA glutamate receptor open channel blocker.	Glutamate	Blocker	NMDA
Ritodrine hydrochloride	0	100	beta2-Adrenoceptor agonist; relaxes uterine muscle contractions	Adrenoceptor	Agonist	beta2
REV 5901	0	100	Leukotriene D4 receptor antagonist	Leukotriene	Antagonist	LTD4
Fluphenazine dihydrochloride	0	100	Dopamine receptor antagonist; antipsychotic	Dopamine	Antagonist	D1/D2
beta-Lapachone	0	100	Induces apoptosis in HL-60 cells; anticancer agent	Apoptosis	Activator
L-Canavanine sulfate	0	100	Selective inhibitor of inducible nitric oxide synthase (iNOS)	Nitric Oxide	Inhibitor	iNOS
Oleic Acid	0	100	Activates protein kinase C in hepatocytes; uncouples oxidative phosphorylation	Phosphorylation	Activator	PKC
S(-)-Atenolol	0	100	beta1 adrenoceptor antagonist	Adrenoceptor	Antagonist	beta1
Imazodan	0	100	Selective phosphodiesterase II (PDEII) inhibitor	Cyclic Nucleotides	Inhibitor	PDE II
Lercanidipine hydrochloride hemihydrate	0	98.3649	L-type (Cav1.2b) vascular calcium channel antagonist	Calcium Channel	Antagonist	Cav1.2b
Fenofibrate	0	100	PPAR-alpha receptor agonist; lipid regulating drug	Transcription	Agonist	PPAR-alpha
L-Hyoscyamine	0	99.3784	Competitive antagonist at post-ganglionic synapses and on smooth muscle	Cholinergic	Antagonist
Molsidomine	0	100	Vasodilator; converted by the liver to the active metabolite, SIN-1	Nitric Oxide	Donor
Citalopram hydrobromide	0	100	Selective serotonin reuptake inhibitor	Serotonin	Inhibitor	Reuptake
GBR-12935 dihydrochloride	0	100	Dopamine reuptake inhibitor	Dopamine	Inhibitor	Reuptake
DL-p-Chlorophenylalanine methyl ester hydrochloride	0	100	Tryptophan hydroxylase inhibitor	Neurotransmission	Inhibitor	Tryptophan hydroxylase
Clotrimazole	0	100	Specific inhibitor of Ca2+-activated K+ channels	K+ Channel	Inhibitor	Ca2+-activated K+ channel
RX 821002 hydrochloride	0	100	Selective alpha2-adrenoceptor antagonist	Adrenoceptor	Antagonist	alpha2
Doxazosin mesylate	0	100	alpha1 adrenoceptor blocker	Adrenoceptor	Blocker	alpha1
Etoposide	0	100	Topoisomerase II inhibitor; induces apoptosis; cell cycle inhibitor	Apoptosis	Inhibitor	Topo II
Telenzepine dihydrochloride	0	100	Selective M1 muscarinic acetylcholine receptor antagonist and anti-ulcer agent	Cholinergic	Antagonist	M1
Iproniazid phosphate	0	100	Monoamine oxidase inhibitor	Neurotransmission	Inhibitor	MAO
2,2'-Bipyridyl	0	97.4093	Metalloprotease inhibitor	Biochemistry	Inhibitor	Metalloprotease
SANT-1	0	100	Potent sonic hedgehog pathway (Shh) antagonist; inhibits by binding directly to smoothened (Smo) receptor.	Angiogensis	Inhibitor	Smo
Forskolin	0	100	Activates adenylate cyclase; antihypertensive and vasodilator; isolated from Coleus forskohlii	Cyclic Nucleotides	Activator	Adenylate cyclase
ABT-418 hydrochloride	0	94.7963	Neuronal nicotinic acetylcholine receptor agonist with cognition enhancing and anxiolytic activities	Cholinergic	Agonist	nicotinic
Oxolinic acid	0	100	Quinolone antibacterial; DNA gyrase inhibitor	Antibiotic	Inhibitor	DNA Gyrase
TG003	0	100	Potent, specific, and reversible Cdc2-like kinase (Clk) inhibitor. Competes with ATP.	Cell Cycle	Inhibitor	Clk
Ro 04-6790 dihydrochloride	0	100	Selective 5-HT6 serotonin receptor antagonist.	Serotonin	Antagonist	5-HT6
Hydroxylamine hydrochloride	0	100	Monoamine oxidase inhibitor	Neurotransmission	Inhibitor	MAO
Guanidinyl-naltrindole di-trifluoroacetate	0	100	Selective kappa opioid receptor antagonist	Opioid	Antagonist	kappa
Tiapride hydrochloride	0	100	D2 and D3 dopamine receptor antagonist; antipsychotic	Dopamine	Antagonist	D2/D3
P1,P4-Di(adenosine-5')tetraphosphate triammonium	0	100	Dinucleoside polyphosphate that competitively inhibits ADP-induced platelet aggregation	Biochemistry	Inhibitor
nor-Binaltorphimine dihydrochloride	0	100	Highly selective kappa opioid receptor antagonist	Opioid	Antagonist	kappa
DM 235	0	100	Potent nootropic agent	Nootropic
Atropine methyl bromide	0	100	Competitive muscarinic acetylcholine receptor antagonist	Cholinergic	Antagonist	Muscarinic
(+)-MK-801 hydrogen maleate	0	100	Highly potent and selective non-competitive NMDA glutamate receptor antagonist	Glutamate	Antagonist	NMDA
SB 222200	0	100	Non-peptide NK3 tachykinin receptor antagonist.	Tachykinin	Antagonist	NK3
Orphenadrine hydrochloride	0	100	Muscarinic acetylcholine receptor antagonist; H1 histamine receptor antagonist	Cholinergic	Antagonist	Muscarinic
(-)-MK-801 hydrogen maleate	0	100	Less active enantiomer of (+)-MK-801 hydrogen maleate; anticonvulsant; NMDA glutamate receptor antagonist.	Glutamate	Antagonist	NMDA
(+)-Quisqualic acid	0	100	Active enantiomer of quisqualic acid; excitatory amino acid at glutamate receptors; anthelmentic agent	Glutamate	Agonist	AMPA
N-(4-Amino-2-chlorophenyl)phthalimide	0	100	Potent anticonvulsant	Anticonvulsant
Alprenolol hydrochloride	0	100	beta Adrenoceptor antagonist	Adrenoceptor	Antagonist	beta
Famotidine	0	100	H2 Histamine receptor antagonist	Histamine	Antagonist	H2
(±)-cis-Piperidine-2,3-dicarboxylic acid	0	100	Excitatory amino acid; NMDA glutamate receptor agonist	Glutamate	Agonist	NMDA
Protriptyline hydrochloride	0	94.3347	Norepinephrine reuptake blocker	Adrenoceptor	Blocker	Reuptake
Pinacidil	0	100	K+ channel activator; antihypertensive	K+ Channel	Activator
Benzamide	0	100	Inhibitor of Poly(ADP-ribose) synthetase which is activated by nitric oxide; neuroprotective agent	Apoptosis	Inhibitor	PARS
Se-(methyl)selenocysteine hydrochloride	0	27.3569	Potent chemopreventive agent	Cell Cycle	Inhibitor
Methotrexate hydrate	0	100	Folic acid antagonist	DNA Metabolism	Inhibitor
Pargyline hydrochloride	0	100	MAO inhibitor, relatively selective for MAO-B	Neurotransmission	Inhibitor	MAO-B
(±)-threo-1-Phenyl-2-decanoylamino-3-morpholino-1-propanol hydrochloride	0	100	Glucosylceramide synthase inhibitor; blocks formation of glucosylceramide from ceramide	Sphingolipid	Inhibitor	Glucosylceramide synthase
S-(+)-Fluoxetine hydrochloride	0	100	Selective serotonin reuptake inhibitor	Serotonin	Inhibitor	Reuptake
(+)-Butaclamol hydrochloride	0	100	Dopamine receptor antagonist	Dopamine	Antagonist
BRL 50481	0	100	Phosphodiesterase 7 (PDE7) inhibitor	Phosphodiesterase	Inhibitor	PDE7
4-Methylpyrazole hydrochloride	0	100	Alcohol dehydrogenase inhibitor	Biochemistry	Inhibitor	Alcohol dehydrogenase
Metaproterenol hemisulfate	0	100	beta2-Adrenoceptor agonist	Adrenoceptor	Agonist	beta2
Dipropyldopamine hydrobromide	0	91.3928	Dopamine receptor agonist	Dopamine	Agonist
GR-89696 fumarate	0	100	kappa Opioid receptor agonist	Opioid	Agonist	kappa
Phenoxybenzamine hydrochloride	0	100	Selective alpha adrenoceptor blocking agent; calmodulin antagonist	Adrenoceptor	Blocker	alpha
p-MPPI hydrochloride	0	100	Selective 5-HT1A serotonin receptor antagonist which crosses the blood-brain barrier	Serotonin	Antagonist	5-HT1A
5-Hydroxyindolacetic acid	0	100	Serotonin metabolite	Serotonin	Metabolite
SP600125	0	100	Selective c-Jun N-terminal kinase (c-JNK) inhibitor.	Phosphorylation	Inhibitor	c-JNK
1-(2-Methoxyphenyl)piperazine hydrochloride	0	100	Selective 5-HT1 serotonin receptor agonist	Serotonin	Agonist	5-HT1 > 5-HT2
(-)-Naproxen sodium	0	100	COX-1 and COX-2 inhibitor	Prostaglandin	Inhibitor	COX
Etodolac	0	100	Non-steroidal anti-inflammatory drug (NSAID)	Prostaglandin	Inhibitor	COX
JWH-015	0	100	Selective CB2 cannabinoid receptor agonist	Cannabinoid	Agonist	CB2
Lonidamine	0	100	Inhibits the energy metabolism of neoplastic cells by interfering with mitochondrial hexokinase, cellular respiration, and glycolysis; damages cell and mitochondrial membranes	Cell Stress	Inhibitor	Mitochondrial hexokinase
Dipyridamole	0	99.366	Coronary vasodilator; adenosine transport inhibitor	Adenosine	Inhibitor
Kynurenic acid	0	100	Excitatory amino acid receptor antagonist; blocks kainic acid-induced neurotoxicity; metabolite of tryptophan	Glutamate	Antagonist	NMDA-Glycine
R(-)-SCH-12679 maleate	0	100	D1 dopamine receptor antagonist; antipsychotic	Dopamine	Antagonist	D1
GR 79236X	0	100	A1 adenosine receptor agonist.	Adenosine	Agonist	A1
Sepiapterin	0	100	Cofactor of nitric oxide synthase; intracellularly converted to tetrahydrobiopterin .	Nitric Oxide	Cofactor	NOS
SB-525334	0	100	A potent activin receptor-like kinase (ALK5)/ type I TGFß-receptor kinase inhibitor .	Phosphorylation	Inhibitor	Alk5
BU224 hydrochloride	0	95.7398	I2 Imidazoline receptor antagonist	Imidazoline	Antagonist	I2
E-64	0	100	Irreversible inhibitor of cysteine proteases	Biochemistry	Inhibitor	Cysteine protease
N6-Phenyladenosine	0	100	Potent A1 adenosine receptor agonist	Adenosine	Agonist	A1
(-)-Bicuculline methbromide, 1(S), 9(R)	0	100	GABA-A receptor antagonist	GABA	Antagonist	GABA-A
R(-)-Isoproterenol (+)-bitartrate	0	100	Sympathomimetic amine acting almost exclusively on beta adrenoceptors; bronchodilator; active enantiomer of Isoproterenol	Adrenoceptor	Agonist	beta
N-omega-Methyl-5-hydroxytryptamine oxalate salt	0	100	Serotonin receptor ligand	Serotonin	Ligand
1-(4-Chlorobenzyl)-5-methoxy-2-methylindole-3-acetic acid	0	100	NSAID; putative inhibitor of multidrug resistance-associated protein 1 (MRP1)	Multi-Drug Resistance	Inhibitor	MRP1
AC-93253 iodide	0	89.3545	Potent, cell permeable, subtype selective retinoic acid receptor (RARalpha) agonist.	Hormone	Agonist	RAR(a)
Paliperidone	0	100	Atypical antipsychotic; active metabolite of risperidone.	Neurotransmission	Antipsychotic
Clodronic acid	0	100	Matrix metalloproteinase 1 (MMP1) and collagenase inhibitor	Cytoskeleton and ECM	Inhibitor	MMP1 / collagenase
Tetraethylammonium chloride	0	100	Nicotinic acetylcholine receptor antagonist; K+ channel blocker	Cholinergic	Antagonist	Nicotinic
Rufinamide	0	97.135	Broad-spectrum anticonvulsant.	Neurotransmission	Anticonvulsant
D-Cycloserine	0	100	Excitatory amino acid; partial agonist at the glycine modulatory site of the NMDA glutamate receptor	Glutamate	Agonist	NMDA-Glycine
Loxapine succinate	0	100	Dibenzoxazepine antipsychotic agent	Dopamine	Antagonist
3-Isobutyl-1-methylxanthine	0	100	Potent phosphodiesterase inhibitor; more active than theophylline at adenosine receptors	Adenosine	Inhibitor	Phosphodiesterase
2-Methyl-5-hydroxytryptamine maleate	0	100	5-HT3 Serotonin receptor agonist	Serotonin	Agonist	5-HT3
1,3-Dipropyl-8-p-sulfophenylxanthine	0	100	Adenosine receptor antagonist with slight selectivity for A1 over A2	Adenosine	Antagonist	A1 > A2
AL-8810	0	100	Prostaglandin F2alpha analog with selective antagonist effects at the prostaglandin F2alpha (FP) receptor	Prostaglandin	Antagonist	FP Receptor
Beclomethasone	0	100	Anti-inflammatory glucocorticoid	Hormone		Glucocorticoid
(-)-trans-(1S,2S)-U-50488 hydrochloride	0	100	Potent kappa opioid receptor agonist; more potent enantiomer of (±)-trans-U-50488	Opioid	Agonist	kappa
(±)-8-Hydroxy-DPAT hydrobromide	0	100	Selective 5-HT1A serotonin receptor agonist	Serotonin	Agonist	5-HT1A
2-Hydroxysaclofen	0	100	GABA-B receptor antagonist	GABA	Antagonist	GABA-B
Pyridostigmine bromide	0	100	Cholinesterase inhibitor	Cholinergic	Inhibitor	Cholinesterase
Urapidil hydrochloride	0	100	alpha1 Adrenoceptor antagonist and 5-HT1A serotonin receptor partial agonist; antihypertensive	Adrenoceptor	Antagonist	alpha1
Cyclosporin A	0	100	Calcineurin phosphatase inhibitor; immunosuppressant	Phosphorylation	Inhibitor	Calcineurin phosphatase
PAPP	0	100	Selective 5-HT1A serotonin receptor agonist	Serotonin	Agonist	5-HT1A
Apomorphine hydrochloride hemihydrate	0	100	Non-selective dopamine receptor agonist	Dopamine	Agonist
2,3-Butanedione monoxime	0	100	Blocks ATP-sensitive K+ channels	K+ Channel	Blocker	ATP-sensitive
1-(1-Naphthyl)piperazine hydrochloride	0	68.1268	5-HT2 serotonin receptor antagonist	Serotonin	Antagonist	5-HT2
3-Aminopropylphosphonic acid	0	100	GABA-B receptor agonist	GABA	Agonist	GABA-B
Oxymetazoline hydrochloride	0	100	Partial alpha2A adrenoceptor agonist; agonist at serotonin 5-HT1A, 5-HT1B and 5-HT1D receptors and a mixed agonist-antagonist at 5-HT2C receptors	Adrenoceptor	Agonist	alpha2A
Cortisone	0	100	Anti-inflammatory; corticosterone analog	Hormone		Corticosteroid
Astaxanthin	0	96.7151	Potent antioxidant	Cell Stress	Inhibitor	Antioxidant
TPMPA	0	95.9135	Selective GABA-C receptor antagonist	GABA	Antagonist	GABA-C
5,5-Dimethyl-1-pyrroline-N-oxide	0	100	Neuroprotective agent	Cell Stress	Inhibitor	Antioxidant
Cortexolone	0	100	Precursor of cortisol biosynthesis	Hormone	Precursor	Cortisol
N-Ethylmaleimide	0	100	Sulfhydryl alkylating agent that inactivates NADP-dependent isocitrate dehydrogenase and many endonucleases	Biochemistry	Inhibitor	Isocitrate dehydrogenase
ARL 67156 trisodium salt	0	100	ecto-ATPase inhibitor; prevents metabolism of P2 receptor agonists	P2 Receptor	Inhibitor	ecto-ATPase
Reserpine	0	100	Inhibits vesicular catecholine and serotonin uptake.	Serotonin	Inhibitor	Uptake
2,6-Difluoro-4-[2-(phenylsulfonylamino)ethylthio]phenoxyacetamide	0	100	Selective, high affinity AMPA ionotropic glutamate receptor agonist; reduces ischemia-induced performance deficits in rats.	Glutamate	Agonist	AMPA
ML 10302	0	100	Potent, selective 5-HT4 serotonin receptor agonist.	Serotonin	Agonist	5-HT4
L-Histidine hydrochloride	0	96.0245	Histamine precursor	Histamine	Precursor
Clozapine	0	100	Atypical neuroleptic agent which display greater affinity for the D4 dopamine receptors over D2 or D3	Dopamine	Antagonist	D4 > D2,D3
Pentamidine isethionate	0	100	NMDA glutamate receptor antagonist; neuroprotective agent; antimicrobial agent prescribed for the treatment of AIDS-associated Pneumocystis carinii pneumonia	Glutamate	Antagonist	NMDA
