# Supplementary material for: A novel small molecule screening assay using normal human chondrocytes toward osteoarthritis drug discovery
Source: PLoS One. 2024 Nov 1;19(11):e0308647. doi: 10.1371/journal.pone.0308647 (PMC11530018; doi:10.1371/journal.pone.0308647)
Supplement: S2 File — (XLSX) [file pone.0308647.s006.xlsx]

## Sheet: Sheet1
			Concentration (μM)
ID	Name	Target	100	33	11	3.7	1.2	0.4	0.14	0.045	0.015	0.005
HY-15141	Staurosporine	PKC, PKA, c-Fgr, and Phosphorylase kinase	100	100	100	100	100	100	100	80	37	11
HY-10999	Trametinib	MEK1 and MEK2	95	95	93	98	91	92	83	73	60	57
HY-10201	Sorafenib	Raf-1, B-Raf, VEGFR2, VEGFR3, PDGFRβ, FLT3 and c-Kit	100	100	100	99	12	53	53	43	51	46
HY-105309	GSK-626616	DYRK3	100	100	100	100	83	5	0	0	0	0
HY-108691	PF-06465469	ITK	100	100	100	100	24	0	0	0	19	0
HY-109086	Edicotinib	CSF-1R	100	100	100	100	82	0	12	27	9	10
HY-12047	Ponatinib	Abl, PDGFRα, VEGFR2, FGFR1, and Src	100	100	100	93	58	60	57	58	52	71
HY-15002	AST 487	RET and Flt-3	100	100	100	100	53	28	23	32	0	2
HY-15968	Entospletinib	Syk	100	100	96	99	64	5	10	12	4	0
HY-50514	AT9283	Aurora A/B, JAK2/3, Abl (T315I) and Flt3	100	100	100	98	50	6	0	0	0	0
HY-10230	Midostaurin	KCα/β/γ, Syk, Flk-1, Akt, PKA, c-Kit, c-Fgr, c-Src, FLT3, PDFRβ and VEGFR1/2	100	100	100	88	70	49	35	45	40	37
HY-10261	Afatinib	EGFR	100	100	100	75	12	15	0	5	0	34
HY-10331	Regorafenib	VEGFR1/2/3, PDGFRβ, Kit, RET and Raf-1	100	100	100	76	37	44	38	48	51	55
HY-125028	Hck-IN-1	Nef-dependent Hck	100	100	100	70	33	39	32	31	34	37
HY-50898	Lapatinib	ErbB-2 and EGFR	100	100	100	39	40	60	65	42	60	60
SU14813	SU14813	VEGFR2, VEGFR1, PDGFRβ and KIT	100	100	96	37	8	32	0	0	0	0
HY-10181	Dasatinib	dual Src/Bcr-Abl	100	100	77	23	48	25	24	35	30	39
HY-10218	Everolimus	mTOR1	100	96	23	36	38	61	50	47	43	63
HY-10255A	Sunitinib	VEGFR2 and PDGFRβ	100	93	47	58	32	19	14	11	20	5
HY-10971	Alisertib	Aurora A kinase	100	90	39	20	20	17	42	36	27	39
HY-10997	Ibrutinib	Btk	100	100	0	11.2961	0	18.8391	22.3769	12.1837	0	0
HY-14660	Dabrafenib	Raf	100	100	65.703	54.2739	49.7992	38.6293	18.938	53.9561	47.6643	60.6216
HY-15772	Osimertinib	EGFR	100	100	47.0127	25.5491	44.1867	41.447	35.0543	47.2225	42.7536	47.3059
HY-16104	BIX 02565	RSK2	100	94.6049	48.0054	48.4703	0	9.44339	0	1.21052	0	0
HY-32018	Cot inhibitor-2	cot (Tpl2/MAP3K8)	100	100	42.6827	77.0445	37.5641	35.9511	0	0	0	0
HY-50868	Bafetinib	Lyn and Bcr-Abl	100	96.0029	0	0	33.9018	0	0.718077	0	0	0
T1661	Crizotinib	c-MET	100	100	58.1561	16.1969	0	8.38991	19.8768	5.75988	0	0
T2487	Cerdulatinib	dual Syk/JA	100	100	45.8184	44.4341	11.3838	4.46144	0	0	0	0
T3621	Brigatinib	ALK	99.058	100	31.5852	46.1121	0	10.7551	0	0.613816	0	0
HY-13064	Cobimetinib	MEK1	100	87.5647	77.6375	96.0586	79.9764	75.8455	58.7834	53.5685	42.8596	64.0143
HY-10158	Bosutinib	Src/Abl	100	45.9895	36.0348	39.6289	38.1706	47.4953	32.9915	30.9655	28.7072	28.9205
HY-101760	GSK2982772	RIP1	100	56.5896	52.5411	36.0817	36.9326	38.6907	31.9428	29.6699	35.6356	37.2987
HY-10191	Linsitinib	dual IGF-1 receptor and insulin receptor (IR)	100	72.3791	47.7397	35.083	33.8985	41.4029	41.546	43.9034	43.0055	47.6488
HY-10617	Rucaparib phosphate	PARP	100	61.5006	52.1957	45.2313	43.8777	37.2717	37.2932	43.0557	46.1397	57.2174
HY-10981	Lenvatinib	VEGFR1-3, FGFR1-4, PDGFR, KIT, and RET	100	74.9671	45.6179	35.2097	40.838	37.291	43.5976	40.376	32.1548	31.3456
HY-111941	GSK8612	Tank-binding Kinase-1 (TBK1)	100	68.4409	0	0.356012	0	0	0	2.49414	0	0
HY-13016	Cabozantinib	VEGFR2, c-Met, Kit, Axl and Flt3	100	85.1288	37.1081	11.3387	26.7961	47.734	45.6029	56.3298	49.7421	53.4749
HY-13904	Flumatinib	Bcr-Abl	100	72.084	50.6277	51.4734	53.6335	59.7071	47.9743	53.5154	43.0106	39.421
HY-15463	Imatinib	BCR/ABL, v-Abl, PDGFR and c-kit	100	62.203	54.0286	51.8432	25.4847	30.4311	39.4916	46.6403	47.4889	42.6882
HY-15656	Ceritinib	ALK, IGF-1R, InsR, and STK22D	100	11.3867	35.0059	52.4046	47.2525	50.7603	48.7579	40.2369	55.1734	57.9856
HY-15777	Ribociclib	CDK4/6	100	80.7263	44.95	31.2272	39.2339	36.048	37.9661	46.5034	40.7066	54.8933
HY-18938	Selonsertib	ASK1	100	64.5468	17.2948	45.169	16.7285	38.8072	26.988	34.5817	7.97353	14.2567
HY-19322B	PIM-447 dihydrochloride	PIM1, PIM2, and PIM3	100	39.6648	41.0034	35.0407	29.4491	36.293	27.135	43.7088	40.7816	47.1429
HY-50767	Palbociclib	CDK4/6	90.2215	55.7622	46.6943	58.657	71.1852	73.1878	64.5632	56.9962	16.2613	45.3062
HY-50856	Ruxolitinib	JAK1/2	100	57.825	76.1426	57.622	43.1271	45.4763	3.34714	1.00359	6.52987	0
HY-50895	Gefitinib	EGFR tyrosine kinase	100	50.4233	27.6906	45.4992	32.841	34.1957	44.6907	46.3344	38.7534	53.4926
HY-50910	Temsirolimus	mTOR	100	84.85	63.1009	37.9112	31.3316	37.806	45.3771	49.846	53.0287	59.6107
HY-12057	Vemurafenib	B-RAF	79.5203	100	100	59.0642	42.3424	43.5826	54.4136	45.046	48.8528	49.1774
HY-10208	Pazopanib	VEGFR1, VEGFR2, VEGFR3, PDGFRβ, c-Kit, FGFR1, and c-Fms	57.7385	90.3521	75.4726	61.915	38.107	42.2155	36.0674	41.3986	37.6522	45.082
HY-120934	C25-140	TRAF6-Ubc13	0	100	0	0	0	0	0	16.9835	1.71443	0
HY-40354A	Tofacitinib	JAK3/2/1	67.9388	94.6487	83.2274	47.5618	58.5807	18.3733	0	0	0	0
HY-10065	Axitinib	VEGFR1, VEGFR2, VEGFR3 and PDGFRβ	47.2128	43.016	17.9295	15.6818	0	2.87277	0	45.0553	37.4225	41.4373
HY-10159	Nilotinib	Bcr-Abl	40.8095	50.9597	50.4584	48.3184	33.1265	31.7217	37.9768	27.9459	28.4443	31.1602
HY-10260	Vandetanib	VEGFR2/KDR	33.9819	31.4324	33.5384	39.3687	39.3322	39.522	45.1152	38.2474	34.8467	48.0506
HY-108597	TC-S 7005	Polo-like kinases (Plks)	46.3742	0	0	34.2952	0	5.65814	0	22.1478	0	0
HY-10977	Tivozanib	VEGFR 1/2/3	32.9848	46.693	43.9266	54.0395	43.4787	55.1175	41.4713	48.634	50.0171	55.4451
HY-117287	Deucravacitinib	TYK2	62.3262	31.4923	0	0	0	0	0	0	0	0
HY-12289	Defactinib	FAK	86.0545	33.8295	24.1007	6.58403	10.8107	19.7246	38.857	52.1014	80.4781	53.2738
HY-13026	Idelalisib	p110δ	32.3122	23.4421	1.63001	0	6.61877	0	0	0	0	0
HY-19834	Fenebrutinib	Btk	37.855	54.6918	57.9334	83.4455	39.0147	12.8169	19.8122	3.01848	0	0
HY-50896	Erlotinib	EGFR	67.7523	47.5903	18.1092	29.7067	0	8.92269	8.81493	80.9217	33.8125	55.6867
HY-50904	Nintedanib	VEGFR1/2/3, FGFR1/2/3 and PDGFRα/β	80.3702	79.6326	49.8392	49.9748	41.3129	41.8621	53.6792	49.2852	47.7579	58.0575
T1936	Alectinib	ALK	0	3.33891	0	0	0	0	0	1.80721	7.77345	14.1616
T2510	Galunisertib	TGFβRI	82.3612	52.7297	39.6741	33.6712	3.75426	37.1079	44.2736	36.0173	45.0508	38.5724
