# Supplementary material for: A novel small molecule screening assay using normal human chondrocytes toward osteoarthritis drug discovery
Source: PLoS One. 2024 Nov 1;19(11):e0308647. doi: 10.1371/journal.pone.0308647 (PMC11530018; doi:10.1371/journal.pone.0308647)
Supplement: S3 File — (XLSX) [file pone.0308647.s007.xlsx]

## Sheet: figs2_s1
AVG n=3									STDEV
PBS	0	2	4	6	8	10	12		PBS	0	2	4	6	8	10	12
no FN-f; +APMA; +Probe	365.268	1276.3	1660.51	1839.6	1940.37	2010.5	2056.85		pbs_apma+probe	11.0967	30.1337	38.1962	34.8509	37.9825	27.804	28.7901
pbs_apma-probe	85.3024	88.9232	86.0836	86.5261	87.0952	86.8312	86.6069		pbs_apma-probe	3.07351	3.85512	4.19076	3.73908	3.8653	4.06063	6.62387
pbs_noap_+probe	404.639	398.683	477.374	543.115	598.106	646.17	700.282		pbs_noap_+probe	8.46722	12.933	14.2422	20.5618	24.5214	30.5933	32.4977
pbs_noap_noprobe	98.1463	98.6413	99.6576	99.2915	99.4917	97.9688	96.3137		pbs_noap_noprobe	10.3123	5.8523	9.57587	6.48199	7.17245	9.32626	10.3512
no media; +APMA; +Probe	374.694	397.484	443.608	480.608	514.294	543.327	568.725		pbs_apma+probe-media	11.5969	11.3674	16.3787	14.8089	10.2246	15.7385	15.586
AVG n=3									STDEV
FNF	t0	t2	t4	t6	t8	t10	t12		FNF	t0	t2	t4	t6	t8	t10	t12
+FN-f; +APMA; +Probe	426.103	2305.69	2875.53	3041.46	3099.56	3126.45	3164.53		fnf_apma+probe	10.0294	54.3039	62.099	66.0612	57.2513	66.0432	70.167
+FN-f; +APMA; no Probe	77.3606	80.6128	81.6254	77.8185	76.3453	78.5457	78.5056		fnf_apma-probe	5.94418	8.14155	4.33512	5.00115	6.85522	3.49068	4.64513
+FN-f; no APMA; +Probe	418.027	534.114	712.597	857.861	987.564	1108.46	1223.9		fnf_noap_+probe	4.512	24.3208	54.9502	79.9205	95.4843	107.561	121.904
+FN-f; no APMA; no Probe	76.2702	77.9898	76.5537	77.2868	75.132	74.9293	75.096		fnf_noap_noprobe	12.7584	13.2558	12.0974	11.3931	11.681	8.97321	12.8348
AVG n=3	t0	t2	t4	t6	t8	t10	t12		STDEV	t0	t2	t4	t6	t8	t10	t12
PBS	451.202	1865.34	2300.33	2477.7	2564.95	2604.98	2648.61		pbs	9.80602	62.5649	53.7938	45.8372	48.7756	47.2217	49.6839
FN-f	583.803	2477.23	3058	3273.19	3346.25	3373.87	3414.56		fnf	25.3721	34.4969	22.6048	13.7039	9.50644	8.98274	9.60171
FN-f + lore	554.858	1962.39	2491.84	2710.37	2816.16	2864.58	2911.97		lore	35.9198	29.6413	32.3707	20.5801	21.8783	14.9889	10.9283
	0	2	4	6	8	10	12
zprime	0.204118	0.524117	0.697496	0.775454	0.776212	0.780708	0.767794

## Sheet: figs2_s1_data
t0	donor1	donor2	donor3				donor1	donor2	donor3
	pbs	pbs	pbs	avg	stdev		fnf	fnf	fnf	avg	stdev
apma+probe	353.948	365.729	376.127	365.268	11.0967	apma+probe	416.761	424.848	436.702	426.103	10.0294
apma-probe	86.0973	87.9003	81.9095	85.3024	3.07351	apma-probe	83.3527	77.2637	71.4655	77.3606	5.94418
noap_+probe	414.347	398.781	400.788	404.639	8.46722	noap_+probe	414.849	423.191	416.041	418.027	4.512
noap_noprobe	109.041	88.5363	96.862	98.1463	10.3123	noap_noprobe	81.952	85.2007	61.658	76.2702	12.7584
apma+probe-media	361.308	381.08	381.695	374.694	11.5969
t0	pbs	fnf	lore
donor1	442.763	557.044	540.383
donor2	461.959	586.85	528.434
donor3	448.884	607.514	595.757
avg	451.202	583.803	554.858
stdev	9.80602	25.3721	35.9198
t2	donor1	donor2	donor3				donor1	donor2	donor3
	pbs	pbs	pbs	avg	stdev		fnf	fnf	fnf	avg	stdev
apma+probe	1247.27	1307.43	1274.2	1276.3	30.1337	apma+probe	2313.14	2248.04	2355.88	2305.69	54.3039
apma-probe	88.4747	92.983	85.312	88.9232	3.85512	apma-probe	89.3347	79.2903	73.2135	80.6128	8.14155
noap_+probe	413.587	392.047	390.416	398.683	12.933	noap_+probe	552.718	543.032	506.593	534.114	24.3208
noap_noprobe	105.397	95.1103	95.417	98.6413	5.8523	noap_noprobe	81.7147	88.9847	63.27	77.9898	13.2558
apma+probe-media	392.326	410.516	389.61	397.484	11.3674
t2	pbs	fnf	lore
donor1	1819.94	2455.09	1950.96
donor2	1839.38	2459.62	1940.16
donor3	1936.71	2516.97	1996.04
avg	1865.34	2477.23	1962.39
stdev	62.5649	34.4969	29.6413
t4	donor1	donor2	donor3				donor1	donor2	donor3
	pbs	pbs	pbs	avg	stdev		fnf	fnf	fnf	avg	stdev
apma+probe	1618.61	1693.37	1669.57	1660.51	38.1962	apma+probe	2840.92	2838.46	2947.22	2875.53	62.099
apma-probe	81.2457	88.41	88.595	86.0836	4.19076	apma-probe	85.9317	81.6827	77.262	81.6254	4.33512
noap_+probe	491.683	477.238	463.2	477.374	14.2422	noap_+probe	750.736	737.443	649.612	712.597	54.9502
noap_noprobe	90.929	109.9	98.1435	99.6576	9.57587	noap_noprobe	81.1137	85.7083	62.839	76.5537	12.0974
apma+probe-media	433.14	462.483	435.201	443.608	16.3787
t4	pbs	fnf	lore
donor1	2260.75	3049.83	2464.21
donor2	2278.67	3040.61	2483.85
donor3	2361.58	3083.55	2527.46
avg	2300.33	3058	2491.84
stdev	53.7938	22.6048	32.3707
t6	donor1	donor2	donor3				donor1	donor2	donor3
	pbs	pbs	pbs	avg	stdev		fnf	fnf	fnf	avg	stdev
apma+probe	1802.8	1872.1	1843.91	1839.6	34.8509	apma+probe	2986.25	3023.48	3114.65	3041.46	66.0612
apma-probe	82.4543	87.3183	89.8055	86.5261	3.73908	apma-probe	82.3413	78.6667	72.4475	77.8185	5.00115
noap_+probe	566.497	534.997	527.851	543.115	20.5618	noap_+probe	918.668	887.576	767.34	857.861	79.9205
noap_noprobe	91.9027	104.02	101.952	99.2915	6.48199	noap_noprobe	82.568	85.081	64.2115	77.2868	11.3931
apma+probe-media	471.324	497.686	472.813	480.608	14.8089
t6	pbs	fnf	lore
donor1	2447.79	3261.93	2699.34
donor2	2454.84	3269.19	2697.66
donor3	2530.48	3288.45	2734.12
avg	2477.7	3273.19	2710.37
stdev	45.8372	13.7039	20.5801
t8	donor1	donor2	donor3				donor1	donor2	donor3
	pbs	pbs	pbs	avg	stdev		fnf	fnf	fnf	avg	stdev
apma+probe	1904.01	1979.79	1937.31	1940.37	37.9825	apma+probe	3044.98	3094.55	3159.15	3099.56	57.2513
apma-probe	82.81	90.3187	88.157	87.0952	3.8653	apma-probe	82.8627	76.9773	69.196	76.3453	6.85522
noap_+probe	624.26	594.425	575.633	598.106	24.5214	noap_+probe	1054.71	1029.72	878.257	987.564	95.4843
noap_noprobe	91.5963	105.605	101.273	99.4917	7.17245	noap_noprobe	81.068	82.653	61.675	75.132	11.681
apma+probe-media	508.352	526.1	508.429	514.294	10.2246
t8	pbs	fnf	lore
donor1	2529.64	3335.41	2816.62
donor2	2544.61	3353.17	2794.06
donor3	2620.6	3350.17	2837.81
avg	2564.95	3346.25	2816.16
stdev	48.7756	9.50644	21.8783
t10	donor1	donor2	donor3				donor1	donor2	donor3
	pbs	pbs	pbs	avg	stdev		fnf	fnf	fnf	avg	stdev
apma+probe	1983.96	2039.42	2008.12	2010.5	27.804	apma+probe	3062.18	3123.02	3194.14	3126.45	66.0432
apma-probe	91.4917	84.947	84.055	86.8312	4.06063	apma-probe	82.241	78.092	75.304	78.5457	3.49068
noap_+probe	680.381	636.692	621.438	646.17	30.5933	noap_+probe	1184.47	1155.53	985.392	1108.46	107.561
noap_noprobe	87.448	105.22	101.238	97.9688	9.32626	noap_noprobe	78.5527	81.5243	64.711	74.9293	8.97321
apma+probe-media	531.423	561.171	537.386	543.327	15.7385
t10	pbs	fnf	lore
donor1	2568.12	3366.46	2861.33
donor2	2588.6	3383.86	2851.48
donor3	2658.2	3371.3	2880.92
avg	2604.98	3373.87	2864.58
stdev	47.2217	8.98274	14.9889
t12	donor1	donor2	donor3			t12	donor1	donor2	donor3
	pbs	pbs	pbs	avg	stdev		fnf	fnf	fnf	avg	stdev
apma+probe	2033.56	2089.04	2047.95	2056.85	28.7901	apma+probe	3089.99	3174.28	3229.3	3164.53	70.167
apma-probe	94.2543	82.666	82.9005	86.6069	6.62387	apma-probe	83.3293	78.125	74.0625	78.5056	4.64513
noap_+probe	736.588	690.342	673.915	700.282	32.4977	noap_+probe	1317.67	1267.93	1086.1	1223.9	121.904
noap_noprobe	85.9223	106.624	96.3945	96.3137	10.3512	noap_noprobe	76.8133	86.9857	61.489	75.096	12.8348
apma+probe-media	557.914	586.591	561.67	568.725	15.586
t12	pbs	fnf	lore
donor1	2611.58	3404.62	2911.46
donor2	2629.19	3415.26	2901.3
donor3	2705.08	3423.79	2923.14
avg	2648.61	3414.56	2911.97
stdev	49.6839	9.60171	10.9283

## Sheet: fig3b
	mmp13	tub	mmp13/tub			0	1	5	10
d1_0	11474.8	7836.6	1.46425		d1	1.46425	1.43018	0.476518	0.505597
d1_1	11065.4	7737.06	1.43018		d2	0.714665	1.14753	0.407656	0.323714
d1_5	3275.6	6874.03	0.476518		d3	1.35282	1.72124	0.904841	0.618245
d1_10	2637.23	5216.08	0.505597		d4	0.966694	0.898166	0.343575	0.0911678
					avg	1.12461	1.29928	0.533147	0.384681
d2_0	7840.72	10971.2	0.714665		std	0.346617	0.355483	0.253672	0.230246
d2_1	11052.7	9631.77	1.14753
d2_5	3489.13	8559.01	0.407656
d2_10	3372.18	10417.2	0.323714
d3_0	11429.6	8448.72	1.35282
d3_1	11103	6450.6	1.72124
d3_5	5897.72	6517.96	0.904841
d3_10	4276.77	6917.6	0.618245
d4_0	10764.7	11135.6	0.966694
d4_1	8976.81	9994.6	0.898166
d4_5	3009.23	8758.6	0.343575
d4_10	949.749	10417.6	0.0911678

## Sheet: fig3d
	mmp13	tub	mmp13/tub			0	1	5	10
oa1_0	7500.69	8887.31	0.843978		oa1	0.843978	0.673917	0.276917	0.204386
oa1_1	6067.2	9002.89	0.673917		oa2	0.760442	0.56091	0.147981	0.122039
oa1_5	2206.72	7968.89	0.276917		oa3	0.455215	0.419292	0.14037	0.336843
oa1_10	1575.6	7708.94	0.204386		oa4	0.654864	0.754272	0.281321	0.177297
					oa5	0.836019	0.401487	0.140055	0.265636
oa2_0	7259.86	9546.89	0.760442		avg	0.710104	0.561976	0.197329	0.22124
oa2_1	5253.91	9366.77	0.56091		std	0.161501	0.154617	0.0747475	0.0827509
oa2_5	1448.43	9787.89	0.147981
oa2_10	1222.7	10018.9	0.122039
oa3_0	4675.01	10269.9	0.455215
oa3_1	3579.35	8536.65	0.419292
oa3_5	1222.06	8706.01	0.14037
oa3_10	2826.6	8391.45	0.336843
oa4_0	17241.9	26329	0.654864
oa4_1	18645	24719.2	0.754272
oa4_5	6587.54	23416.4	0.281321
oa4_10	5347.69	30162.4	0.177297
oa5_0	22623.3	27060.7	0.836019
oa5_1	11245.7	28010.1	0.401487
oa5_5	4042.25	28861.8	0.140055
oa5_10	7836.73	29501.8	0.265636

## Sheet: fig3f
	il6	tub	il6/tub			0	1	5	10
sf1_0	9908.71	10459.3	0.947361		sf1	0.947361	0.622319	0.0959285	0.147067
sf1_1	7278.95	11696.5	0.622319		sf2	0.730208	0.614941	0.0951882	0.0827697
sf1_5	1147.91	11966.3	0.0959285		sf3	0.789588	0.450073	0.185287	0.245337
sf1_10	1748.67	11890.3	0.147067		sf4	0.902054	0.843788	0.161321	0.26536
					sf5	0.75155	0.615283	0.141175	0.0781824
sf2_0	8209.35	11242.5	0.730208		avg	0.824152	0.629281	0.13578	0.163743
sf2_1	7079.23	11512	0.614941		std	0.0955778	0.14016	0.0399006	0.0882313
sf2_5	1121.01	11776.8	0.0951882
sf2_10	1071.23	12942.3	0.0827697
sf3_0	8354.67	10581.1	0.789588
sf3_1	5013.69	11139.7	0.450073
sf3_5	1705.91	9206.86	0.185287
sf3_10	1825.89	7442.38	0.245337
sf4_0	7845.44	8697.31	0.902054
sf4_1	7186.76	8517.25	0.843788
sf4_5	1640.18	10167.2	0.161321
sf4_10	3085.56	11627.8	0.26536
sf5_0	16778.2	22324.8	0.75155
sf5_1	14142.6	22985.4	0.615283
sf5_5	3115.49	22068.3	0.141175
sf5_10	1638.33	20955.2	0.0781824

## Sheet: fig5b
d1	mmp13	tub	mmp13/tub			d1	d2	d3	d4	d5	average	stdev
no FNf	607.719	8954.31	0.0678689		no FNf	0.0678689	0.0084265	0.233155	0.0363084	0.0556297	0.0802777	0.0883584
DMSO	8918.94	7735.06	1.15305		DMSO	1.15305	2.77461	1.86182	1.4735	0.546334	1.56186	0.83171
s1	271.113	8822.11	0.0307311		s1	0.0307311	0.0192252	0.152663	0.0431362	0.0286642	0.054884	0.0553199
s2	198.849	9511.53	0.0209061		s2	0.0209061	0.108162	0.0838906	0.0970081	0.0320515	0.0684036	0.0394216
s3	147.435	9670.23	0.0152463		s3	0.0152463	0.0264489	0.0884564	0.0680071	0.0282857	0.0452889	0.0313296
t1	402.749	8945.11	0.0450245		t1	0.0450245	0.0534137	0.268697	0.491949	0.0291443	0.177646	0.20134
t2	215.556	8194.7	0.0263043		t2	0.0263043	0.0587292	0.385025	0.124655	0.0463369	0.12821	0.148224
t3	174.971	8788.23	0.0199097		t3	0.0199097	0.0734499	0.479003	0.111482	0.0337277	0.143515	0.190931
e1	8632.06	8414.99	1.0258		e1	1.0258	2.8542	2.9475	0.560696	0.225131	1.52266	1.29025
e2	3773.28	9280.65	0.406575		e2	0.406575	1.27618	1.92443	0.56852	0.609387	0.957019	0.634926
e3	5204.23	9775.35	0.532383		e3	0.532383	0.955968	0.199733	0.0413576	1.42881	0.63165	0.566899
d1	2952.53	9768.82	0.30224		d1	0.30224	0.88077	0.696861	0.117074	0.0183545	0.40306	0.372316
d2	310.971	8995.94	0.0345679		d2	0.0345679	0.396243	0.206652	0.108041	0.0837423	0.165849	0.143234
d3	298.92	8281.91	0.0360931		d3	0.0360931	0.185205	0.158301	0.0807608	0.21938	0.135948	0.0756695
d2	mmp13	tub	mmp13/tub
no FNf	36.121	4286.6	0.0084265
DMSO	10407.1	3750.82	2.77461
s1	70.778	3681.53	0.0192252
s2	461.092	4262.99	0.108162
s3	112.778	4263.99	0.0264489
t1	197.728	3701.82	0.0534137
t2	209.849	3573.16	0.0587292
t3	280.021	3812.41	0.0734499
e1	10547.1	3695.28	2.8542
e2	5029.94	3941.41	1.27618
e3	4202.43	4395.99	0.955968
d1	3239.53	3678.06	0.88077
d2	1412.7	3565.23	0.396243
d3	804.991	4346.48	0.185205
d3	mmp13	tub	mmp13/tub
no FNf	1137.58	4879.06	0.233155
DMSO	7995.65	4294.53	1.86182
s1	661.749	4334.7	0.152663
s2	341.385	4069.41	0.0838906
s3	422.385	4775.06	0.0884564
t1	1326.28	4935.99	0.268697
t2	1723.53	4476.41	0.385025
t3	2090.28	4363.82	0.479003
e1	10552.9	3580.28	2.9475
e2	8421.31	4375.99	1.92443
e3	904.87	4530.41	0.199733
d1	3257.82	4674.99	0.696861
d2	960.749	4649.11	0.206652
d3	676.113	4271.06	0.158301
d4	mmp13	tub	mmp13/tub
no FNf	220.799	6081.2	0.0363084
DMSO	7452.72	5057.82	1.4735
s1	291.799	6764.6	0.0431362
s2	610.083	6288.99	0.0970081
s3	518.426	7623.11	0.0680071
t1	3285.2	6677.94	0.491949
t2	880.426	7062.89	0.124655
t3	857.113	7688.35	0.111482
e1	4292.23	7655.18	0.560696
e2	4192.1	7373.72	0.56852
e3	327.799	7925.96	0.0413576
d1	896.406	7656.72	0.117074
d2	817.569	7567.23	0.108041
d3	671.355	8312.88	0.0807608
d5	mmp13	tub	mmp13/tub
no FNf	350.891	6307.62	0.0556297
DMSO	4177.23	7645.94	0.546334
s1	191.556	6682.77	0.0286642
s2	205.435	6409.53	0.0320515
s3	195.263	6903.23	0.0282857
t1	192.263	6596.94	0.0291443
t2	323.971	6991.65	0.0463369
t3	239.092	7088.89	0.0337277
e1	1763.89	7834.94	0.225131
e2	4220.62	6926.01	0.609387
e3	7807.52	5464.35	1.42881
d1	106.192	5785.6	0.0183545
d2	500.163	5972.65	0.0837423
d3	837.456	3817.38	0.21938

## Sheet: fig5d
oa1	mmp13	tub	mmp13/tub			oa1	oa2	oa3	oa4	oa5	average	stdev
DMSO	5874.38	8274.64	0.709925		DMSO	0.709925	0.856735	0.909253	0.340885	1.03807	0.770973	0.267637
s1	1952.72	7479.23	0.261085		s1	0.261085	0.694151	0.686407	0.374315	0.652019	0.533596	0.201733
s2	525.456	7400.82	0.0709997		s2	0.0709997	0.16356	0.200532	0.212031	0.217252	0.172875	0.0606894
s3	800.335	7595.06	0.105376		s3	0.105376	0.0538839	0.264396	0.18356	0.101846	0.141812	0.0828037
t1	2781.36	7682.65	0.362031		t1	0.362031	0.750747	0.612844	0.480626	0.544659	0.550181	0.145277
t2	2172.94	7705.6	0.281995		t2	0.281995	0.210188	0.430362	0.230689	0.252075	0.281062	0.087596
t3	2199.94	7293.89	0.301614		t3	0.301614	0.0891107	0.229817	0.259403	0.0668383	0.189357	0.105125
e1	4581.06	7648.18	0.598974		e1	0.598974	0.186069	1.07619	0.741891	0.665674	0.653759	0.319409
e2	2300.94	7313.48	0.314617		e2	0.314617	0.664193	0.689483	0.557485	0.597524	0.56466	0.149282
e3	1782.94	6791.89	0.26251		e3	0.26251	0.567607	0.786613	0.621989	0.361023	0.519948	0.209359
d1	470.698	6207.31	0.0758297		d1	0.0758297	0.247913	0.245733	0.388911	0.0729289	0.206263	0.133645
d2	540.163	6562.13	0.0823151		d2	0.0823151	0.0562632	0.203699	0.221808	0.221808	0.157179	0.0810964
d3	1123.82	7899.88	0.142258		d3	0.142258	0.0281476	0.182797	0.128981	0.120014	0.120439	0.0569109
oa2	mmp13	tub	mmp13/tub
DMSO	8116.26	9473.47	0.856735
s1	5322.18	7667.18	0.694151
s2	1312.41	8024.01	0.16356
s3	472.749	8773.48	0.0538839
t1	6215.48	8279.06	0.750747
t2	1684.65	8014.94	0.210188
t3	690.335	7746.94	0.0891107
e1	1499.99	8061.48	0.186069
e2	5437.48	8186.6	0.664193
e3	4795.65	8448.89	0.567607
d1	1911.06	7708.6	0.247913
d2	473.627	8418.06	0.0562632
d3	254.021	9024.62	0.0281476
oa3	mmp13	tub	mmp13/tub
DMSO	7046.23	7749.47	0.909253
s1	4952.31	7214.82	0.686407
s2	1490.01	7430.28	0.200532
s3	2004.36	7580.89	0.264396
t1	4741.35	7736.65	0.612844
t2	3022.1	7022.23	0.430362
t3	1833.43	7977.77	0.229817
e1	8184.01	7604.65	1.07619
e2	5617.06	8146.77	0.689483
e3	5760.18	7322.77	0.786613
d1	2093.36	8518.82	0.245733
d2	1726.01	8473.33	0.203699
d3	1645.69	9002.84	0.182797
oa4	mmp13	tub	mmp13/tub
DMSO	3553.69	10424.9	0.340885
s1	3697.36	9877.65	0.374315
s2	1925.72	9082.23	0.212031
s3	1835.48	9999.35	0.18356
t1	4805.18	9997.77	0.480626
t2	2486.18	10777.2	0.230689
t3	2792.01	10763.2	0.259403
e1	8187.77	11036.4	0.741891
e2	6038.55	10831.8	0.557485
e3	6241.18	10034.2	0.621989
d1	3481.72	8952.48	0.388911
d2	2102.03	9476.82	0.221808
d3	1037.5	8043.77	0.128981
oa5	mmp13	tub	mmp13/tub
DMSO	9472.86	9125.47	1.03807
s1	5144.55	7890.18	0.652019
s2	1689.31	7775.79	0.217252
s3	842.941	8276.6	0.101846
t1	4085.72	7501.43	0.544659
t2	2108.48	8364.5	0.252075
t3	514.77	7701.72	0.0668383
e1	5089.08	7645.01	0.665674
e2	4358.45	7294.18	0.597524
e3	2951.43	8175.18	0.361023
d1	512.012	7020.7	0.0729289
d2	541.699	7717.65	0.0701896
d3	992.577	8270.52	0.120014

## Sheet: fig6b
sf1	il6	tub	il6/tub			sf1	sf2	sf3	sf4	sf5	average	stdev
no FNf	1734.57	8975.4	0.193258		no FNf	0.193258	0.0495193	0.034745	0.010538	0.153268	0.0882658	0.0800876
DMSO	6214.62	5835.77	1.06492		DMSO	1.06492	0.486329	0.40589	1.11792	1.11604	0.83822	0.359703
s1	2935.57	5840.62	0.502613		s1	0.502613	0.440279	0.975194	0.170517	0.403279	0.498376	0.294654
					s2
					s3
t1	951.163	7426.74	0.128073		t1	0.128073	0.210107	0.176312	0.0233099	0.0733664	0.122234	0.0755881
t2	879.627	6214.06	0.141554		t2	0.141554	0.138379	0.225517	0.0309595	0.0519244	0.117667	0.0782167
t3	212.678	8006.38	0.0265636		t3	0.0265636	0.150964	0.185768	0.0359958	0.0410042	0.088059	0.0745158
e1	2503.36	3351.01	0.747044		e1	0.747044	1.13251	1.08781	0.594537	1.47486	1.00735	0.346004
e2	811.627	3350.6	0.242233		e2	0.242233	0.883408	1.94744	0.277457	0.683766	0.80686	0.693
e3	2846.65	6540.5	0.435234		e3	0.435234	0.63679	0.106168	0.216273	0.802504	0.439394	0.287947
d1	680.284	1368.58	0.497074		d1	0.497074	0.304944	0.353588	0.175411	0.704739	0.407151	0.202277
d2	898.406	4169.38	0.215477		d2	0.215477	0.138949	0.0660561	0.038413	0.247635	0.141306	0.0909152
d3	744.912	6558.1	0.113586		d3	0.113586	0.0678658	0.0759	0.190005	0.458025	0.181076	0.162184
sf2	il6	tub	il6/tub
no FNf	429.385	8671.06	0.0495193
DMSO	3739.64	7689.53	0.486329
s1	3485.77	7917.18	0.440279
t1	1428.06	6796.82	0.210107
t2	913.577	6601.99	0.138379
t3	1071.99	7100.99	0.150964
e1	8792.62	7763.82	1.13251
e2	6716.65	7603.11	0.883408
e3	5581.08	8764.41	0.63679
d1	2594.45	8507.94	0.304944
d2	1281.38	9221.94	0.138949
d3	571.749	8424.7	0.0678658
sf3	il6	tub	il6/tub
no FNf	189.335	5449.28	0.034745
DMSO	1904.15	4691.31	0.40589
s1	3818.08	3915.2	0.975194
t1	403.042	2285.96	0.176312
t2	365.456	1620.53	0.225517
t3	289.556	1558.7	0.185768
e1	4571.35	4202.35	1.08781
e2	10413.8	5347.45	1.94744
e3	648.891	6111.91	0.106168
d1	2447.77	6922.67	0.353588
d2	462.799	7006.15	0.0660561
d3	423.799	5583.65	0.0759
sf4	il6	tub	il6/tub
no FNf	112.071	10634.9	0.010538
DMSO	9417.91	8424.48	1.11792
s1	1427.26	8370.18	0.170517
t1	206.021	8838.35	0.0233099
t2	308.435	9962.53	0.0309595
t3	329.607	9156.82	0.0359958
e1	5479.57	9216.53	0.594537
e2	2425.6	8742.23	0.277457
e3	2034.87	9408.82	0.216273
d1	1582.41	9021.11	0.175411
d2	368.627	9596.41	0.038413
d3	1570.77	8267.01	0.190005
sf5	il6	tub	il6/tub
no FNf	987.82	6445.03	0.153268
DMSO	7124.01	6383.31	1.11604
s1	2475.62	6138.72	0.403279
t1	394.406	5375.84	0.0733664
t2	389.698	7505.1	0.0519244
t3	252.435	6156.33	0.0410042
e1	7571.23	5133.53	1.47486
e2	4516.72	6605.65	0.683766
e3	3577.18	4457.53	0.802504
d1	3479.38	4937.11	0.704739
d2	1052.94	4251.99	0.247635
d3	2063.4	4504.98	0.458025
